# Supplementary material for: Tramadolium picrate
Source: Acta Crystallogr Sect E Struct Rep Online. 2012 Feb 4;68(Pt 3):o600. doi: 10.1107/S1600536812004138 (PMC3297323; doi:10.1107/S1600536812004138)
Supplement: Supplementary file 1 [file e-68-0o600-sup1.cif]

##############################################################################
#                                                                            #
# This CIF contains the data in a paper accepted for publication in          #
# Acta Crystallographica Section E. It conforms to the requirements of       #
# Notes for Authors for Acta Crystallographica Section E, and has been       #
# peer reviewed under the auspices of the IUCr Commission on Journals.       #
#                                                                            #
# Full details of the Crystallographic Information File format               #
# are given in the paper "The Crystallographic Information File (CIF):       #
# a New Standard Archive File for Crystallography" by S. R. Hall, F. H.      #
# Allen and I. D. Brown [Acta Cryst. (1991), A47, 655-685].                  #
#                                                                            #
# The current version of the core CIF dictionary is obtainable from          #
# ftp://ftp.iucr.org/pub/cif_core.dic.                                       #
#                                                                            #
# Software is freely available for graphical display of the structure(s)     #
# in this CIF. For information consult the CIF software page                 #
# http://www.iucr.org/resources/cif/software.                                #
#                                                                            #
# This file may be used for bona fide research purposes within the           #
# scientific community so long as proper attribution is given to the journal # 
# article from which it was obtained.                                        #
#                                                                            #
##############################################################################
data_I
_audit_creation_method     SHELXL-97
_chemical_name_systematic
;
[2-hydroxy-3-(3-methoxyphenyl)cyclohexylmethyl]dimethylazanium
2,4,6-trinitrophenolate
;
_chemical_name_common     'Tramadolium picrate'
_chemical_formula_moiety     'C16 H26 N O2 +, C6 H2 N3 O7 -'
_chemical_formula_sum     'C22 H28 N4 O9'
_chemical_formula_iupac     'C16 H26 N O2 +, C6 H2 N3 O7 -'
_chemical_formula_weight     492.48
_chemical_melting_point     ?
_symmetry_cell_setting     triclinic
_symmetry_space_group_name_H-M     'P -1'
_symmetry_space_group_name_Hall     '-P 1'
loop_
    _symmetry_equiv_pos_as_xyz
    'x, y, z'
    '-x, -y, -z'
_cell_length_a     8.5674(10)
_cell_length_b     12.3664(12)
_cell_length_c     13.2276(13)
_cell_angle_alpha     113.003(9)
_cell_angle_beta     107.686(10)
_cell_angle_gamma     95.541(9)
_cell_volume     1191.4(2)
_cell_formula_units_Z     2
_cell_measurement_reflns_used     3082
_cell_measurement_theta_min     3.0345
_cell_measurement_theta_max     28.1281
_cell_measurement_temperature     295(2)
_exptl_crystal_description     block
_exptl_crystal_colour     colourless
_exptl_crystal_size_max     0.35
_exptl_crystal_size_mid     0.2
_exptl_crystal_size_min     0.15
_exptl_crystal_density_diffrn     1.373
_exptl_crystal_density_method     'not measured'
_exptl_crystal_F_000     520
_exptl_absorpt_coefficient_mu     0.108
_exptl_absorpt_correction_type     multi-scan
_exptl_absorpt_process_details     '(CrysAlis PRO; Agilent, 2011)'
_exptl_absorpt_correction_T_min     0.97437
_exptl_absorpt_correction_T_max     1.00000
_exptl_special_details     ?
_diffrn_ambient_temperature     295(2)
_diffrn_radiation_type     'Mo K\a'
_diffrn_radiation_wavelength     0.7107
_diffrn_radiation_source     'Enhance (Mo) X-ray Source'
_diffrn_radiation_monochromator     'graphite'
_diffrn_measurement_device_type     'Agilent Xcalibur Eos'
_diffrn_measurement_method     '\w-scan'
_diffrn_detector_area_resol_mean     16.1544
_diffrn_reflns_number     8566
_diffrn_reflns_av_R_equivalents     0.0111
_diffrn_reflns_av_sigmaI/netI     0.0239
_diffrn_reflns_theta_min     3.03
_diffrn_reflns_theta_max     28.20
_diffrn_reflns_theta_full     25.00
_diffrn_measured_fraction_theta_max     0.823
_diffrn_measured_fraction_theta_full     0.998
_diffrn_reflns_limit_h_min     -10
_diffrn_reflns_limit_h_max     10
_diffrn_reflns_limit_k_min     -15
_diffrn_reflns_limit_k_max     11
_diffrn_reflns_limit_l_min     -16
_diffrn_reflns_limit_l_max     17
_refine_special_details
;
Refinement of <i>F</i>^2^ against ALL reflections. The weighted <i>R</i>-factor
<i>wR</i> and goodness of fit <i>S</i> are based on <i>F</i>^2^, conventional
<i>R</i>-factors <i>R</i> are based on <i>F</i>, with <i>F</i> set to zero for
negative <i>F</i>^2^. The threshold expression of <i>F</i>^2^ >
\s(<i>F</i>^2^) is used only for calculating <i>R</i>-factors(gt) <i>etc</i>.
and is not relevant to the choice of reflections for refinement.
<i>R</i>-factors based on <i>F</i>^2^ are statistically about twice as large
as those based on <i>F</i>, and <i>R</i>- factors based on ALL data will be
even larger.
;
_reflns_number_total     4838
_reflns_number_gt     3621
_reflns_threshold_expression     I>2s(I)
_refine_ls_structure_factor_coef     Fsqd
_refine_ls_matrix_type     full
_refine_ls_R_factor_all     0.0702
_refine_ls_R_factor_gt     0.0519
_refine_ls_wR_factor_gt     0.1354
_refine_ls_wR_factor_ref     0.1512
_refine_ls_goodness_of_fit_ref     1.020
_refine_ls_restrained_S_all     1.020
_refine_ls_number_reflns     4838
_refine_ls_number_parameters     417
_refine_ls_number_restraints     0
_refine_ls_hydrogen_treatment     mixed
_refine_ls_weighting_scheme     calc
_refine_ls_weighting_details
         'calc w=1/[\s^2^(Fo^2^)+(0.0712P)^2^+0.4321P] where P=(Fo^2^+2Fc^2^)/3'
_atom_sites_solution_hydrogens     geom
_atom_sites_solution_primary     direct
_atom_sites_solution_secondary     difmap
_refine_ls_shift/su_max     0.005
_refine_ls_shift/su_mean     0.001
_refine_diff_density_max     0.367
_refine_diff_density_min     -0.273
_refine_ls_extinction_method     none
_refine_ls_extinction_coef     ?
loop_
    _atom_type_symbol
    _atom_type_description
    _atom_type_scat_dispersion_real
    _atom_type_scat_dispersion_imag
    _atom_type_scat_source
    'C' 'C' 0.0033 0.0016
                         'International Tables Vol C Tables 4.2.6.8 and 6.1.1.4'
    'H' 'H' 0.0000 0.0000
                         'International Tables Vol C Tables 4.2.6.8 and 6.1.1.4'
    'N' 'N' 0.0061 0.0033
                         'International Tables Vol C Tables 4.2.6.8 and 6.1.1.4'
    'O' 'O' 0.0106 0.0060
                         'International Tables Vol C Tables 4.2.6.8 and 6.1.1.4'
_computing_data_collection     'CrysAlis PRO (Agilent, 2011)'
_computing_cell_refinement     'CrysAlis PRO (Agilent, 2011)'
_computing_data_reduction     'CrysAlis PRO (Agilent, 2011)'
_computing_structure_solution     'SIR92 (Altomare <i>et al.</i>, 1993)'
_computing_structure_refinement     'SHELXL97 (Sheldrick, 2008)'
_computing_molecular_graphics     'XP (Sheldrick, 2008)'
_computing_publication_material     'SHELXL97 (Sheldrick, 2008)'
loop_
    _atom_site_type_symbol
    _atom_site_label
    _atom_site_fract_x
    _atom_site_fract_y
    _atom_site_fract_z
    _atom_site_U_iso_or_equiv
    _atom_site_adp_type
    _atom_site_calc_flag
    _atom_site_refinement_flags
    _atom_site_occupancy
    _atom_site_symmetry_multiplicity
    _atom_site_disorder_assembly
    _atom_site_disorder_group
    C C1A 0.9734(3) 0.89229(17) 0.68387(17) 0.0403(4) Uani d . 1 1 . .
    O O1A 0.9951(2) 1.00270(12) 0.71283(15) 0.0588(4) Uani d . 1 1 . .
    C C2A 1.1124(3) 0.83738(17) 0.71022(17) 0.0403(4) Uani d . 1 1 . .
    N N2A 1.2837(2) 0.91273(16) 0.76034(16) 0.0498(4) Uani d . 1 1 . .
    O O21A 1.3924(2) 0.8969(2) 0.8330(2) 0.0913(7) Uani d . 1 1 . .
    O O22A 1.3123(2) 0.98591(15) 0.72350(16) 0.0697(5) Uani d . 1 1 . .
    C C3A 1.0940(3) 0.71953(19) 0.6920(2) 0.0479(5) Uani d . 1 1 . .
    H H3A1 1.190(3) 0.691(2) 0.713(2) 0.068(7) Uiso d . 1 1 . .
    C C4A 0.9333(3) 0.64419(18) 0.6403(2) 0.0486(5) Uani d . 1 1 . .
    N N4A 0.9126(3) 0.51879(18) 0.6183(2) 0.0681(6) Uani d . 1 1 . .
    O O41A 1.0393(3) 0.48393(19) 0.6489(3) 0.1242(11) Uani d . 1 1 . .
    O O42A 0.7713(3) 0.45180(16) 0.5689(2) 0.0864(6) Uani d . 1 1 . .
    C C5A 0.7912(3) 0.68683(19) 0.60864(19) 0.0454(5) Uani d . 1 1 . .
    H H5A1 0.685(3) 0.638(2) 0.5742(19) 0.048(6) Uiso d . 1 1 . .
    C C6A 0.8118(3) 0.80560(17) 0.62821(17) 0.0414(4) Uani d . 1 1 . .
    N N6A 0.6574(3) 0.84536(17) 0.59322(17) 0.0565(5) Uani d . 1 1 . .
    O O61A 0.6625(2) 0.92878(17) 0.56641(18) 0.0814(6) Uani d . 1 1 . .
    O O62A 0.5283(3) 0.7920(2) 0.5906(2) 0.0943(7) Uani d . 1 1 . .
    C C1 0.5866(2) 0.31738(17) 0.83219(18) 0.0398(4) Uani d . 1 1 . .
    O O1 0.43718(17) 0.22657(14) 0.74367(15) 0.0520(4) Uani d . 1 1 . .
    H H1 0.431(4) 0.158(3) 0.755(3) 0.101(11) Uiso d . 1 1 . .
    C C11 0.5844(2) 0.42921(17) 0.80911(17) 0.0387(4) Uani d . 1 1 . .
    C C12 0.7099(3) 0.53512(19) 0.8845(2) 0.0461(5) Uani d . 1 1 . .
    H H12 0.793(3) 0.539(2) 0.947(2) 0.057(7) Uiso d . 1 1 . .
    C C13 0.7053(3) 0.64088(18) 0.86989(19) 0.0460(5) Uani d . 1 1 . .
    O O13 0.8299(2) 0.74161(15) 0.95557(17) 0.0739(5) Uani d . 1 1 . .
    C C131 0.8202(4) 0.8534(2) 0.9519(3) 0.0740(8) Uani d . 1 1 . .
    H H13A 0.8344 0.8507 0.8818 0.089 Uiso calc R 1 1 . .
    H H13B 0.9077 0.9173 1.0205 0.089 Uiso calc R 1 1 . .
    H H13C 0.7119 0.8681 0.9510 0.089 Uiso calc R 1 1 . .
    C C14 0.5779(3) 0.6393(2) 0.77609(19) 0.0469(5) Uani d . 1 1 . .
    H H14 0.576(3) 0.709(2) 0.764(2) 0.053(6) Uiso d . 1 1 . .
    C C15 0.4555(3) 0.5330(2) 0.7000(2) 0.0553(6) Uani d . 1 1 . .
    H H15 0.363(3) 0.528(2) 0.632(2) 0.065(7) Uiso d . 1 1 . .
    C C16 0.4568(3) 0.4293(2) 0.7159(2) 0.0507(5) Uani d . 1 1 . .
    H H16 0.370(3) 0.353(2) 0.661(2) 0.061(7) Uiso d . 1 1 . .
    C C2 0.7448(2) 0.26816(17) 0.82194(16) 0.0339(4) Uani d . 1 1 . .
    H H2 0.838(3) 0.3376(19) 0.8804(18) 0.041(5) Uiso d . 1 1 . .
    C C21 0.7437(2) 0.23599(18) 0.69854(17) 0.0390(4) Uani d . 1 1 . .
    H H21A 0.746(2) 0.3074(19) 0.6776(17) 0.042(5) Uiso d . 1 1 . .
    H H21B 0.637(3) 0.169(2) 0.6343(19) 0.047(6) Uiso d . 1 1 . .
    N N22 0.8910(2) 0.18804(15) 0.67745(15) 0.0403(4) Uani d . 1 1 . .
    H H22 0.886(3) 0.124(2) 0.6850(19) 0.050(6) Uiso d . 1 1 . .
    C C23 1.0577(3) 0.2729(3) 0.7626(3) 0.0607(6) Uani d . 1 1 . .
    H H23A 1.056(3) 0.349(3) 0.759(2) 0.080(8) Uiso d . 1 1 . .
    H H23B 1.146(4) 0.233(3) 0.731(3) 0.092(9) Uiso d . 1 1 . .
    H H23C 1.071(3) 0.284(2) 0.846(3) 0.073(8) Uiso d . 1 1 . .
    C C24 0.8724(5) 0.1546(3) 0.5527(3) 0.0727(9) Uani d . 1 1 . .
    H H24A 0.876(3) 0.227(3) 0.536(2) 0.079(8) Uiso d . 1 1 . .
    H H24B 0.964(4) 0.114(3) 0.537(3) 0.092(9) Uiso d . 1 1 . .
    H H24C 0.755(5) 0.097(4) 0.500(3) 0.129(15) Uiso d . 1 1 . .
    C C3 0.7531(3) 0.16293(19) 0.8552(2) 0.0431(5) Uani d . 1 1 . .
    H H3A 0.663(3) 0.095(2) 0.796(2) 0.052(6) Uiso d . 1 1 . .
    H H3B 0.856(3) 0.1377(18) 0.8509(17) 0.041(5) Uiso d . 1 1 . .
    C C4 0.7468(4) 0.1960(3) 0.9774(2) 0.0612(7) Uani d . 1 1 . .
    H H4A 0.743(3) 0.129(2) 0.992(2) 0.066(7) Uiso d . 1 1 . .
    H H4B 0.852(4) 0.265(3) 1.044(3) 0.081(9) Uiso d . 1 1 . .
    C C5 0.5934(4) 0.2432(2) 0.9878(3) 0.0597(6) Uani d . 1 1 . .
    H H5A 0.599(3) 0.270(2) 1.071(2) 0.066(7) Uiso d . 1 1 . .
    H H5B 0.493(4) 0.174(3) 0.940(2) 0.073(8) Uiso d . 1 1 . .
    C C6 0.5841(3) 0.3481(2) 0.9559(2) 0.0517(5) Uani d . 1 1 . .
    H H6A 0.678(3) 0.417(2) 1.014(2) 0.050(6) Uiso d . 1 1 . .
    H H6B 0.481(3) 0.378(2) 0.961(2) 0.059(6) Uiso d . 1 1 . .
loop_
    _atom_site_aniso_label
    _atom_site_aniso_U_11
    _atom_site_aniso_U_22
    _atom_site_aniso_U_33
    _atom_site_aniso_U_12
    _atom_site_aniso_U_13
    _atom_site_aniso_U_23
    C1A 0.0555(12) 0.0352(10) 0.0390(10) 0.0203(9) 0.0207(9) 0.0206(8)
    O1A 0.0644(10) 0.0318(7) 0.0767(11) 0.0196(7) 0.0179(8) 0.0252(7)
    C2A 0.0506(11) 0.0348(10) 0.0425(10) 0.0151(8) 0.0187(9) 0.0218(8)
    N2A 0.0537(11) 0.0411(9) 0.0550(10) 0.0141(8) 0.0171(9) 0.0236(8)
    O21A 0.0596(11) 0.1014(16) 0.1193(17) 0.0151(10) 0.0047(11) 0.0776(14)
    O22A 0.0708(11) 0.0561(10) 0.0815(12) 0.0009(8) 0.0201(9) 0.0393(9)
    C3A 0.0574(13) 0.0408(11) 0.0575(13) 0.0232(10) 0.0229(11) 0.0299(10)
    C4A 0.0641(13) 0.0336(10) 0.0583(13) 0.0171(10) 0.0252(11) 0.0273(9)
    N4A 0.0760(15) 0.0414(11) 0.0956(16) 0.0172(11) 0.0282(13) 0.0409(11)
    O41A 0.0873(15) 0.0650(13) 0.233(3) 0.0327(12) 0.0346(17) 0.0937(17)
    O42A 0.0896(14) 0.0465(10) 0.1185(17) 0.0069(10) 0.0238(13) 0.0457(11)
    C5A 0.0544(13) 0.0384(11) 0.0448(11) 0.0110(10) 0.0186(10) 0.0197(9)
    C6A 0.0509(11) 0.0377(10) 0.0404(10) 0.0198(9) 0.0180(9) 0.0192(8)
    N6A 0.0557(12) 0.0469(10) 0.0601(12) 0.0193(9) 0.0122(9) 0.0226(9)
    O61A 0.0756(12) 0.0635(11) 0.1009(15) 0.0264(10) 0.0071(11) 0.0496(11)
    O62A 0.0577(11) 0.1019(16) 0.144(2) 0.0319(11) 0.0339(12) 0.0747(15)
    C1 0.0372(10) 0.0368(10) 0.0487(11) 0.0127(8) 0.0204(9) 0.0179(9)
    O1 0.0380(7) 0.0442(8) 0.0727(10) 0.0099(6) 0.0196(7) 0.0256(8)
    C11 0.0431(10) 0.0360(9) 0.0471(11) 0.0189(8) 0.0276(9) 0.0182(8)
    C12 0.0443(11) 0.0494(12) 0.0495(12) 0.0198(10) 0.0158(10) 0.0261(10)
    C13 0.0446(11) 0.0407(11) 0.0565(12) 0.0148(9) 0.0210(10) 0.0226(10)
    O13 0.0629(10) 0.0461(9) 0.0921(13) 0.0018(8) 0.0017(10) 0.0336(9)
    C131 0.0787(18) 0.0458(13) 0.0875(19) 0.0036(12) 0.0190(15) 0.0316(13)
    C14 0.0574(13) 0.0442(11) 0.0535(12) 0.0249(10) 0.0270(11) 0.0281(10)
    C15 0.0611(14) 0.0552(13) 0.0488(12) 0.0265(11) 0.0150(11) 0.0236(11)
    C16 0.0511(12) 0.0459(12) 0.0516(12) 0.0181(10) 0.0176(10) 0.0178(10)
    C2 0.0339(9) 0.0338(9) 0.0391(10) 0.0126(8) 0.0170(8) 0.0175(8)
    C21 0.0421(10) 0.0413(10) 0.0445(11) 0.0213(9) 0.0208(9) 0.0237(9)
    N22 0.0523(10) 0.0386(9) 0.0508(10) 0.0260(8) 0.0314(8) 0.0277(8)
    C23 0.0472(13) 0.0650(16) 0.090(2) 0.0226(12) 0.0360(13) 0.0444(15)
    C24 0.122(3) 0.0782(19) 0.0646(16) 0.062(2) 0.0652(19) 0.0459(16)
    C3 0.0503(12) 0.0438(11) 0.0523(12) 0.0235(10) 0.0287(11) 0.0280(10)
    C4 0.0846(18) 0.0710(16) 0.0669(16) 0.0406(15) 0.0463(15) 0.0500(15)
    C5 0.0804(17) 0.0624(15) 0.0678(16) 0.0305(14) 0.0517(15) 0.0385(13)
    C6 0.0665(15) 0.0490(12) 0.0621(14) 0.0274(12) 0.0439(13) 0.0284(11)
_geom_special_details
;
All e.s.d.'s (except the e.s.d. in the dihedral angle between two l.s. planes)
are estimated using the full covariance matrix. The cell e.s.d.'s are taken
into account individually in the estimation of e.s.d.'s in distances, angles
and torsion angles; correlations between e.s.d.'s in cell parameters are only
used when they are defined by crystal symmetry. An approximate (isotropic)
treatment of cell e.s.d.'s is used for estimating e.s.d.'s involving l.s.
planes.
;
loop_
    _geom_bond_atom_site_label_1
    _geom_bond_atom_site_label_2
    _geom_bond_site_symmetry_2
    _geom_bond_distance
    _geom_bond_publ_flag
    C1A O1A . 1.243(2) ?
    C1A C6A . 1.444(3) ?
    C1A C2A . 1.446(3) ?
    C2A C3A . 1.365(3) ?
    C2A N2A . 1.457(3) ?
    N2A O21A . 1.211(2) ?
    N2A O22A . 1.221(2) ?
    C3A C4A . 1.383(3) ?
    C3A H3A1 . 0.93(3) ?
    C4A C5A . 1.386(3) ?
    C4A N4A . 1.443(3) ?
    N4A O42A . 1.216(3) ?
    N4A O41A . 1.220(3) ?
    C5A C6A . 1.371(3) ?
    C5A H5A1 . 0.91(2) ?
    C6A N6A . 1.462(3) ?
    N6A O61A . 1.216(3) ?
    N6A O62A . 1.216(3) ?
    C1 O1 . 1.434(2) ?
    C1 C11 . 1.529(3) ?
    C1 C6 . 1.536(3) ?
    C1 C2 . 1.559(2) ?
    O1 H1 . 0.92(4) ?
    C11 C16 . 1.378(3) ?
    C11 C12 . 1.386(3) ?
    C12 C13 . 1.397(3) ?
    C12 H12 . 0.89(2) ?
    C13 O13 . 1.371(3) ?
    C13 C14 . 1.373(3) ?
    O13 C131 . 1.411(3) ?
    C131 H13A . 0.9600 ?
    C131 H13B . 0.9600 ?
    C131 H13C . 0.9600 ?
    C14 C15 . 1.378(3) ?
    C14 H14 . 0.94(2) ?
    C15 C16 . 1.379(3) ?
    C15 H15 . 0.98(3) ?
    C16 H16 . 0.99(2) ?
    C2 C21 . 1.518(3) ?
    C2 C3 . 1.529(3) ?
    C2 H2 . 0.97(2) ?
    C21 N22 . 1.500(2) ?
    C21 H21A . 1.02(2) ?
    C21 H21B . 1.04(2) ?
    N22 C24 . 1.488(3) ?
    N22 C23 . 1.490(3) ?
    N22 H22 . 0.84(2) ?
    C23 H23A . 0.97(3) ?
    C23 H23B . 1.04(3) ?
    C23 H23C . 1.03(3) ?
    C24 H24A . 1.01(3) ?
    C24 H24B . 1.01(3) ?
    C24 H24C . 1.02(4) ?
    C3 C4 . 1.524(3) ?
    C3 H3A . 0.96(2) ?
    C3 H3B . 0.97(2) ?
    C4 C5 . 1.510(3) ?
    C4 H4A . 0.92(3) ?
    C4 H4B . 1.05(3) ?
    C5 C6 . 1.515(3) ?
    C5 H5A . 1.01(3) ?
    C5 H5B . 0.99(3) ?
    C6 H6A . 0.97(2) ?
    C6 H6B . 1.00(3) ?
loop_
    _geom_angle_atom_site_label_1
    _geom_angle_atom_site_label_2
    _geom_angle_atom_site_label_3
    _geom_angle_site_symmetry_1
    _geom_angle_site_symmetry_3
    _geom_angle
    _geom_angle_publ_flag
    O1A C1A C6A . . 125.64(18) ?
    O1A C1A C2A . . 122.28(19) ?
    C6A C1A C2A . . 111.98(16) ?
    C3A C2A C1A . . 124.3(2) ?
    C3A C2A N2A . . 117.66(18) ?
    C1A C2A N2A . . 118.00(16) ?
    O21A N2A O22A . . 122.9(2) ?
    O21A N2A C2A . . 118.80(18) ?
    O22A N2A C2A . . 118.19(17) ?
    C2A C3A C4A . . 119.19(19) ?
    C2A C3A H3A1 . . 119.3(16) ?
    C4A C3A H3A1 . . 121.5(16) ?
    C3A C4A C5A . . 121.13(19) ?
    C3A C4A N4A . . 119.63(19) ?
    C5A C4A N4A . . 119.2(2) ?
    O42A N4A O41A . . 122.6(2) ?
    O42A N4A C4A . . 119.4(2) ?
    O41A N4A C4A . . 118.0(2) ?
    C6A C5A C4A . . 119.0(2) ?
    C6A C5A H5A1 . . 119.3(14) ?
    C4A C5A H5A1 . . 121.8(14) ?
    C5A C6A C1A . . 124.27(18) ?
    C5A C6A N6A . . 116.47(19) ?
    C1A C6A N6A . . 119.22(17) ?
    O61A N6A O62A . . 122.7(2) ?
    O61A N6A C6A . . 119.0(2) ?
    O62A N6A C6A . . 118.2(2) ?
    O1 C1 C11 . . 106.66(16) ?
    O1 C1 C6 . . 109.89(17) ?
    C11 C1 C6 . . 109.94(16) ?
    O1 C1 C2 . . 109.06(15) ?
    C11 C1 C2 . . 111.76(15) ?
    C6 C1 C2 . . 109.49(16) ?
    C1 O1 H1 . . 110(2) ?
    C16 C11 C12 . . 118.14(19) ?
    C16 C11 C1 . . 121.59(18) ?
    C12 C11 C1 . . 120.25(18) ?
    C11 C12 C13 . . 121.5(2) ?
    C11 C12 H12 . . 121.1(16) ?
    C13 C12 H12 . . 117.4(16) ?
    O13 C13 C14 . . 124.68(19) ?
    O13 C13 C12 . . 115.64(19) ?
    C14 C13 C12 . . 119.6(2) ?
    C13 O13 C131 . . 117.77(19) ?
    O13 C131 H13A . . 109.5 ?
    O13 C131 H13B . . 109.5 ?
    H13A C131 H13B . . 109.5 ?
    O13 C131 H13C . . 109.5 ?
    H13A C131 H13C . . 109.5 ?
    H13B C131 H13C . . 109.5 ?
    C13 C14 C15 . . 118.5(2) ?
    C13 C14 H14 . . 120.5(14) ?
    C15 C14 H14 . . 121.0(14) ?
    C14 C15 C16 . . 122.0(2) ?
    C14 C15 H15 . . 121.1(15) ?
    C16 C15 H15 . . 116.8(15) ?
    C11 C16 C15 . . 120.1(2) ?
    C11 C16 H16 . . 117.3(14) ?
    C15 C16 H16 . . 122.6(14) ?
    C21 C2 C3 . . 113.46(15) ?
    C21 C2 C1 . . 108.86(15) ?
    C3 C2 C1 . . 111.17(15) ?
    C21 C2 H2 . . 110.4(12) ?
    C3 C2 H2 . . 109.8(12) ?
    C1 C2 H2 . . 102.6(12) ?
    N22 C21 C2 . . 114.14(15) ?
    N22 C21 H21A . . 104.9(11) ?
    C2 C21 H21A . . 113.9(11) ?
    N22 C21 H21B . . 105.2(12) ?
    C2 C21 H21B . . 111.3(12) ?
    H21A C21 H21B . . 106.7(16) ?
    C24 N22 C23 . . 111.6(2) ?
    C24 N22 C21 . . 109.29(18) ?
    C23 N22 C21 . . 113.29(17) ?
    C24 N22 H22 . . 106.7(16) ?
    C23 N22 H22 . . 108.3(16) ?
    C21 N22 H22 . . 107.3(16) ?
    N22 C23 H23A . . 106.9(17) ?
    N22 C23 H23B . . 104.6(17) ?
    H23A C23 H23B . . 112(2) ?
    N22 C23 H23C . . 108.7(15) ?
    H23A C23 H23C . . 110(2) ?
    H23B C23 H23C . . 114(2) ?
    N22 C24 H24A . . 111.9(16) ?
    N22 C24 H24B . . 108.4(18) ?
    H24A C24 H24B . . 111(2) ?
    N22 C24 H24C . . 107(2) ?
    H24A C24 H24C . . 107(3) ?
    H24B C24 H24C . . 111(3) ?
    C4 C3 C2 . . 112.42(18) ?
    C4 C3 H3A . . 111.1(14) ?
    C2 C3 H3A . . 108.7(14) ?
    C4 C3 H3B . . 111.0(12) ?
    C2 C3 H3B . . 108.2(12) ?
    H3A C3 H3B . . 105.2(18) ?
    C5 C4 C3 . . 111.5(2) ?
    C5 C4 H4A . . 108.5(16) ?
    C3 C4 H4A . . 110.2(16) ?
    C5 C4 H4B . . 106.0(16) ?
    C3 C4 H4B . . 111.9(16) ?
    H4A C4 H4B . . 109(2) ?
    C4 C5 C6 . . 111.4(2) ?
    C4 C5 H5A . . 108.8(14) ?
    C6 C5 H5A . . 110.1(15) ?
    C4 C5 H5B . . 107.8(16) ?
    C6 C5 H5B . . 114.4(16) ?
    H5A C5 H5B . . 104(2) ?
    C5 C6 C1 . . 113.27(18) ?
    C5 C6 H6A . . 109.7(14) ?
    C1 C6 H6A . . 108.8(13) ?
    C5 C6 H6B . . 111.5(14) ?
    C1 C6 H6B . . 108.6(13) ?
    H6A C6 H6B . . 104.6(19) ?
loop_
    _geom_torsion_atom_site_label_1
    _geom_torsion_atom_site_label_2
    _geom_torsion_atom_site_label_3
    _geom_torsion_atom_site_label_4
    _geom_torsion_site_symmetry_1
    _geom_torsion_site_symmetry_2
    _geom_torsion_site_symmetry_3
    _geom_torsion_site_symmetry_4
    _geom_torsion
    _geom_torsion_publ_flag
    O1A C1A C2A C3A . . . . 172.5(2) ?
    C6A C1A C2A C3A . . . . -4.0(3) ?
    O1A C1A C2A N2A . . . . -7.1(3) ?
    C6A C1A C2A N2A . . . . 176.48(16) ?
    C3A C2A N2A O21A . . . . -35.3(3) ?
    C1A C2A N2A O21A . . . . 144.2(2) ?
    C3A C2A N2A O22A . . . . 141.8(2) ?
    C1A C2A N2A O22A . . . . -38.6(3) ?
    C1A C2A C3A C4A . . . . 2.9(3) ?
    N2A C2A C3A C4A . . . . -177.54(18) ?
    C2A C3A C4A C5A . . . . -1.0(3) ?
    C2A C3A C4A N4A . . . . 178.7(2) ?
    C3A C4A N4A O42A . . . . -177.3(2) ?
    C5A C4A N4A O42A . . . . 2.3(4) ?
    C3A C4A N4A O41A . . . . 1.6(4) ?
    C5A C4A N4A O41A . . . . -178.7(3) ?
    C3A C4A C5A C6A . . . . 0.6(3) ?
    N4A C4A C5A C6A . . . . -179.1(2) ?
    C4A C5A C6A C1A . . . . -2.1(3) ?
    C4A C5A C6A N6A . . . . -179.87(18) ?
    O1A C1A C6A C5A . . . . -172.8(2) ?
    C2A C1A C6A C5A . . . . 3.5(3) ?
    O1A C1A C6A N6A . . . . 5.0(3) ?
    C2A C1A C6A N6A . . . . -178.72(17) ?
    C5A C6A N6A O61A . . . . -152.9(2) ?
    C1A C6A N6A O61A . . . . 29.2(3) ?
    C5A C6A N6A O62A . . . . 26.1(3) ?
    C1A C6A N6A O62A . . . . -151.8(2) ?
    O1 C1 C11 C16 . . . . -1.3(2) ?
    C6 C1 C11 C16 . . . . -120.4(2) ?
    C2 C1 C11 C16 . . . . 117.8(2) ?
    O1 C1 C11 C12 . . . . 176.91(16) ?
    C6 C1 C11 C12 . . . . 57.8(2) ?
    C2 C1 C11 C12 . . . . -64.0(2) ?
    C16 C11 C12 C13 . . . . 2.3(3) ?
    C1 C11 C12 C13 . . . . -175.95(17) ?
    C11 C12 C13 O13 . . . . 175.22(19) ?
    C11 C12 C13 C14 . . . . -2.8(3) ?
    C14 C13 O13 C131 . . . . 4.6(3) ?
    C12 C13 O13 C131 . . . . -173.3(2) ?
    O13 C13 C14 C15 . . . . -176.5(2) ?
    C12 C13 C14 C15 . . . . 1.3(3) ?
    C13 C14 C15 C16 . . . . 0.5(3) ?
    C12 C11 C16 C15 . . . . -0.5(3) ?
    C1 C11 C16 C15 . . . . 177.77(19) ?
    C14 C15 C16 C11 . . . . -0.9(3) ?
    O1 C1 C2 C21 . . . . 58.7(2) ?
    C11 C1 C2 C21 . . . . -59.0(2) ?
    C6 C1 C2 C21 . . . . 178.94(17) ?
    O1 C1 C2 C3 . . . . -67.0(2) ?
    C11 C1 C2 C3 . . . . 175.30(16) ?
    C6 C1 C2 C3 . . . . 53.2(2) ?
    C3 C2 C21 N22 . . . . -56.1(2) ?
    C1 C2 C21 N22 . . . . 179.59(16) ?
    C2 C21 N22 C24 . . . . 177.5(2) ?
    C2 C21 N22 C23 . . . . -57.4(2) ?
    C21 C2 C3 C4 . . . . -177.70(19) ?
    C1 C2 C3 C4 . . . . -54.6(2) ?
    C2 C3 C4 C5 . . . . 54.9(3) ?
    C3 C4 C5 C6 . . . . -54.4(3) ?
    C4 C5 C6 C1 . . . . 55.6(3) ?
    O1 C1 C6 C5 . . . . 65.3(2) ?
    C11 C1 C6 C5 . . . . -177.6(2) ?
    C2 C1 C6 C5 . . . . -54.5(3) ?
loop_
    _geom_hbond_atom_site_label_D
    _geom_hbond_atom_site_label_H
    _geom_hbond_atom_site_label_A
    _geom_hbond_site_symmetry_A
    _geom_hbond_distance_DH
    _geom_hbond_distance_HA
    _geom_hbond_distance_DA
    _geom_hbond_angle_DHA
    O1 H1 O22A 1_445 0.92(4) 2.09(4) 2.944(2) 155(3)
    N22 H22 O1A 1_545 0.84(2) 1.94(2) 2.692(2) 150(2)
_iucr_refine_instructions_details
;
TITL hsy113 in P -1
CELL  0.71073   8.5674  12.3664  13.2276  113.003  107.686   95.541
ZERR     2.00   0.0010   0.0012   0.0013    0.009    0.010    0.009
LATT   1
SFAC  C    H    N    O
UNIT  44   56   8    18
FMAP   2
PLAN  -10
bond  $h
ACTA    50.00
L.S.   4
conf
mpla c2 c3 c5 c6
mpla c11 c12 c13 c14 c15 c16
mpla 6 c1a c2a c3a c4a c5a c6a o1a
mpla n4a o41a o42a
mpla n2a o21a o22a
mpla 6 c1a c2a c3a c4a c5a c6a o1a
mpla n4a o41a o42a
mpla n6a o61a o62a
mpla 6 c1a c2a c3a c4a c5a c6a o1a
mpla n6a o61a o62a
mpla n2a o21a o22a
eqiv $1 -1+x,-1+y,z
htab o1 o22a_$1
eqiv $2 x,-1+y,z
htab n22 o1a_$2
WGHT    0.071200    0.432100
FVAR       5.56408
C1A   1    0.973386    0.892290    0.683873    11.00000    0.05552    0.03516 =
         0.03898    0.02056    0.02073    0.02031
O1A   4    0.995109    1.002702    0.712831    11.00000    0.06439    0.03183 =
         0.07670    0.02518    0.01785    0.01960
C2A   1    1.112378    0.837377    0.710221    11.00000    0.05055    0.03481 =
         0.04252    0.02181    0.01873    0.01511
N2A   3    1.283700    0.912732    0.760339    11.00000    0.05370    0.04110 =
         0.05502    0.02363    0.01711    0.01412
O21A  4    1.392401    0.896934    0.833004    11.00000    0.05956    0.10142 =
         0.11930    0.07760    0.00471    0.01511
O22A  4    1.312314    0.985910    0.723502    11.00000    0.07083    0.05606 =
         0.08147    0.03929    0.02015    0.00091
C3A   1    1.093973    0.719532    0.691979    11.00000    0.05739    0.04077 =
         0.05752    0.02994    0.02290    0.02320
H3A1  2    1.189980    0.691159    0.712622    11.00000    0.06761
C4A   1    0.933269    0.644192    0.640340    11.00000    0.06409    0.03359 =
         0.05825    0.02726    0.02517    0.01713
N4A   3    0.912554    0.518789    0.618295    11.00000    0.07601    0.04135 =
         0.09559    0.04093    0.02822    0.01719
O41A  4    1.039299    0.483927    0.648858    11.00000    0.08726    0.06502 =
         0.23267    0.09366    0.03461    0.03267
O42A  4    0.771350    0.451800    0.568918    11.00000    0.08956    0.04653 =
         0.11853    0.04569    0.02380    0.00695
C5A   1    0.791235    0.686826    0.608643    11.00000    0.05439    0.03837 =
         0.04479    0.01967    0.01863    0.01096
H5A1  2    0.685423    0.637988    0.574227    11.00000    0.04837
C6A   1    0.811790    0.805597    0.628213    11.00000    0.05088    0.03773 =
         0.04040    0.01921    0.01798    0.01978
N6A   3    0.657442    0.845359    0.593217    11.00000    0.05569    0.04690 =
         0.06005    0.02256    0.01220    0.01929
O61A  4    0.662464    0.928782    0.566410    11.00000    0.07562    0.06347 =
         0.10089    0.04956    0.00707    0.02639
O62A  4    0.528274    0.791975    0.590585    11.00000    0.05770    0.10194 =
         0.14399    0.07474    0.03390    0.03195
C1    1    0.586649    0.317377    0.832187    11.00000    0.03718    0.03680 =
         0.04865    0.01788    0.02044    0.01272
O1    4    0.437184    0.226572    0.743670    11.00000    0.03801    0.04417 =
         0.07268    0.02561    0.01958    0.00989
H1    2    0.430717    0.157748    0.754701    11.00000    0.10086
C11   1    0.584351    0.429210    0.809114    11.00000    0.04315    0.03598 =
         0.04714    0.01822    0.02760    0.01890
C12   1    0.709877    0.535119    0.884497    11.00000    0.04426    0.04940 =
         0.04952    0.02608    0.01578    0.01980
H12   2    0.793375    0.539496    0.946790    11.00000    0.05660
C13   1    0.705290    0.640878    0.869888    11.00000    0.04456    0.04068 =
         0.05653    0.02260    0.02097    0.01484
O13   4    0.829897    0.741612    0.955569    11.00000    0.06287    0.04608 =
         0.09211    0.03356    0.00169    0.00183
C131  1    0.820216    0.853357    0.951947    11.00000    0.07865    0.04584 =
         0.08748    0.03158    0.01896    0.00357
AFIX 137
H13A  2    0.834447    0.850732    0.881848    11.00000   -1.20000
H13B  2    0.907692    0.917269    1.020545    11.00000   -1.20000
H13C  2    0.711920    0.868111    0.950982    11.00000   -1.20000
AFIX   0
C14   1    0.577886    0.639322    0.776088    11.00000    0.05740    0.04418 =
         0.05348    0.02810    0.02700    0.02490
H14   2    0.575639    0.708759    0.763706    11.00000    0.05340
C15   1    0.455522    0.533005    0.699970    11.00000    0.06108    0.05525 =
         0.04883    0.02358    0.01500    0.02655
H15   2    0.362676    0.528107    0.632287    11.00000    0.06518
C16   1    0.456810    0.429292    0.715861    11.00000    0.05107    0.04586 =
         0.05160    0.01782    0.01760    0.01809
H16   2    0.369842    0.352551    0.661489    11.00000    0.06112
C2    1    0.744750    0.268161    0.821945    11.00000    0.03388    0.03381 =
         0.03905    0.01753    0.01705    0.01264
H2    2    0.837683    0.337593    0.880359    11.00000    0.04111
C21   1    0.743730    0.235986    0.698544    11.00000    0.04209    0.04127 =
         0.04451    0.02366    0.02080    0.02127
H21A  2    0.745566    0.307380    0.677635    11.00000    0.04180
H21B  2    0.637437    0.168599    0.634334    11.00000    0.04741
N22   3    0.890982    0.188041    0.677447    11.00000    0.05234    0.03859 =
         0.05079    0.02767    0.03145    0.02599
H22   2    0.885650    0.123888    0.684986    11.00000    0.04953
C23   1    1.057655    0.272945    0.762551    11.00000    0.04722    0.06497 =
         0.09021    0.04444    0.03604    0.02263
H23A  2    1.055878    0.349375    0.759024    11.00000    0.07984
H23B  2    1.145596    0.233094    0.731085    11.00000    0.09158
H23C  2    1.071489    0.283633    0.846049    11.00000    0.07300
C24   1    0.872375    0.154627    0.552694    11.00000    0.12193    0.07820 =
         0.06464    0.04593    0.06516    0.06173
H24A  2    0.875939    0.227141    0.535600    11.00000    0.07948
H24B  2    0.964200    0.113719    0.537100    11.00000    0.09215
H24C  2    0.755390    0.097022    0.500380    11.00000    0.12871
C3    1    0.753057    0.162930    0.855205    11.00000    0.05035    0.04383 =
         0.05228    0.02803    0.02868    0.02353
H3A   2    0.662729    0.094748    0.795707    11.00000    0.05154
H3B   2    0.855985    0.137696    0.850926    11.00000    0.04112
C4    1    0.746783    0.196026    0.977356    11.00000    0.08458    0.07095 =
         0.06690    0.04998    0.04631    0.04064
H4A   2    0.743331    0.129179    0.992062    11.00000    0.06629
H4B   2    0.851830    0.265015    1.044494    11.00000    0.08097
C5    1    0.593435    0.243207    0.987768    11.00000    0.08039    0.06241 =
         0.06782    0.03854    0.05167    0.03055
H5A   2    0.598729    0.269514    1.071263    11.00000    0.06638
H5B   2    0.492688    0.173704    0.939664    11.00000    0.07290
C6    1    0.584071    0.348105    0.955889    11.00000    0.06653    0.04897 =
         0.06209    0.02845    0.04394    0.02744
H6A   2    0.677875    0.416938    1.013879    11.00000    0.05043
H6B   2    0.481054    0.377940    0.960609    11.00000    0.05854
HKLF    4
REM  hsy113 in P -1
REM R1 =  0.0519 for   3621 Fo > 4sig(Fo)  and  0.0702 for all   4838 data
REM    417 parameters refined using      0 restraints
END
WGHT      0.0709      0.4401
REM Highest difference peak  0.367,  deepest hole -0.273,  1-sigma level  0.039
Q1    1   0.9035  0.4279  0.9838  11.00000  0.05    0.37
Q2    1   0.7502  0.3764  0.9130  11.00000  0.05    0.28
Q3    1   0.6853  0.4626  0.8261  11.00000  0.05    0.26
Q4    1   0.8910  0.2861  0.7689  11.00000  0.05    0.22
Q5    1   1.3589  0.8423  0.7398  11.00000  0.05    0.20
Q6    1   1.0565  0.5358  0.7406  11.00000  0.05    0.20
Q7    1   0.5515  0.4129  0.7462  11.00000  0.05    0.20
Q8    1   0.5962  0.8440  0.6653  11.00000  0.05    0.19
Q9    1   0.8129  0.7460  0.5884  11.00000  0.05    0.19
Q10   1   0.8359  0.7525  0.8860  11.00000  0.05    0.19
;
data_global
_journal_date_recd_electronic     2012-01-31
_journal_date_accepted     2012-01-31
_journal_name_full     'Acta Crystallographica, Section E'
_journal_year     2012
_journal_volume     68
_journal_issue      3
_journal_page_first     o600
_journal_page_last     o600
_journal_paper_category     QO
_journal_paper_doi     10.1107/S1600536812004138
_journal_coeditor_code     TK5053
_publ_contact_author
;
Maciej Kubicki
Faculty of Chemistry
Adam Mickiewicz University
Grunwaldzka 6
60-780 Pozna\'n
Poland
;
_publ_contact_author_email     mkubicki@amu.edu.pl
_publ_section_title
;
Tramadolium picrate
;
loop_
    _publ_author_name
    _publ_author_address
    'Siddaraju, B. P.'
;
Department of Studies in Chemistry
University of Mysore
Mysore 570 006
India
;
    'Dutkiewicz, Grzegorz'
;
Department of Chemistry
Adam Mickiewicz University
Grunwaldzka 6
60-780 Pozna\'n
Poland
;
    'Yathirajan, H. S.'
;
Department of Studies in Chemistry
University of Mysore
Mysore 570 006
India
;
    'Kubicki, Maciej'
;
Department of Chemistry
Adam Mickiewicz University
Grunwaldzka 6
60-780 Pozna\'n
Poland
;
_publ_section_synopsis     .
