# Supplementary material for: Tramadolium picrate
Source: Acta Crystallogr Sect E Struct Rep Online. 2012 Feb 4;68(Pt 3):o600. doi: 10.1107/S1600536812004138 (PMC3297323; doi:10.1107/S1600536812004138)
Supplement: Supplementary file 2 [file e-68-0o600-Isup2.hkl]

#
# h,k,l, Fc-squared, Fo-squared, sigma(Fo-squared) and status flag
#
data_I
_shelx_title ' hsy113 in P -1'
_shelx_refln_list_code          4
_shelx_F_calc_maximum      179.69
_exptl_crystal_F_000       520.00
_reflns_d_resolution_high  0.7520
 
loop_
 _symmetry_equiv_pos_as_xyz
 'x, y, z'
 '-x, -y, -z'
 
_cell_length_a     8.5674
_cell_length_b    12.3664
_cell_length_c    13.2276
_cell_angle_alpha 113.003
_cell_angle_beta  107.686
_cell_angle_gamma  95.541
 
_shelx_F_squared_multiplier     1.000
 
loop_
 _refln_index_h
 _refln_index_k
 _refln_index_l
 _refln_F_squared_calc
 _refln_F_squared_meas
 _refln_F_squared_sigma
 _refln_observed_status
   2   0   0       36.72       42.69      0.82 o
   3   0   0       74.79       78.19      1.36 o
   4   0   0       26.30       23.77      1.44 o
   5   0   0        6.14        2.70      0.53 o
   6   0   0      281.56      282.31      4.37 o
   7   0   0       98.13       99.65      4.43 o
   8   0   0       22.80       29.79      3.40 o
   9   0   0        1.29        1.92      1.13 o
  10   0   0        0.36        1.54      1.57 o
 -10   1   0        2.44        3.37      1.85 o
  -9   1   0        0.82        0.23      0.98 o
  -8   1   0       15.01       15.64      1.92 o
  -7   1   0      886.33      885.69     14.05 o
  -6   1   0      571.67      566.48      9.31 o
  -5   1   0       40.81       38.97      3.47 o
  -4   1   0      263.56      280.51      3.25 o
  -3   1   0     1489.73     1529.38      5.26 o
  -2   1   0      698.92      671.98      3.28 o
   1   1   0     1430.18     1386.83      4.44 o
   2   1   0      845.80      847.31      4.78 o
   3   1   0      252.36      268.96      3.27 o
   4   1   0        5.97        9.62      0.99 o
   5   1   0        1.82        1.19      0.34 o
   6   1   0       99.35       98.44      2.59 o
   7   1   0      625.22      629.20     17.79 o
   8   1   0       72.30       71.96      4.21 o
   9   1   0       12.43       13.89      2.22 o
 -10   2   0       22.58       25.44      3.79 o
  -9   2   0        1.47        0.18      0.93 o
  -8   2   0        6.68        6.64      1.38 o
  -7   2   0      136.88      138.76      5.04 o
  -6   2   0      640.23      614.68     10.97 o
  -5   2   0      163.09      149.02      3.07 o
  -4   2   0       64.82       54.19      1.31 o
  -3   2   0     4101.77     4088.91     13.42 o
  -2   2   0       83.51       63.11      1.04 o
  -1   2   0      666.31      591.47      2.91 o
   0   2   0     2587.37     2304.66      5.44 o
   1   2   0     1088.15      995.80      4.23 o
   2   2   0     1276.31     1232.01      5.94 o
   3   2   0     2157.16     2149.25     14.26 o
   4   2   0      843.07      885.40      9.93 o
   5   2   0        3.36        1.88      0.70 o
   6   2   0       12.25       14.81      1.05 o
   7   2   0       26.96       22.93      2.31 o
   8   2   0        0.02        0.14      0.81 o
   9   2   0        0.49        0.17      0.93 o
  -9   3   0        1.01       -0.09      0.96 o
  -8   3   0       47.74       45.08      3.10 o
  -7   3   0        3.90        3.78      1.16 o
  -6   3   0        0.00        0.54      0.47 o
  -5   3   0      182.82      194.19      3.63 o
  -4   3   0     1151.72     1239.46      6.20 o
  -3   3   0      801.85      737.58      4.82 o
  -2   3   0      182.29      155.53      1.73 o
  -1   3   0      141.68      156.89      1.68 o
   0   3   0     3026.71     2997.69      7.60 o
   1   3   0      108.77       94.23      1.42 o
   2   3   0       14.15       19.59      0.82 o
   3   3   0      811.48      862.99     13.64 o
   4   3   0      425.58      478.57      7.48 o
   5   3   0       28.45       25.55      2.02 o
   6   3   0        6.63        6.23      1.17 o
   7   3   0       43.84       47.24      3.21 o
   8   3   0        3.59        1.85      1.13 o
   9   3   0       16.49       20.13      2.53 o
  -9   4   0        8.65        9.36      2.35 o
  -8   4   0       10.79       12.06      1.68 o
  -7   4   0       68.89       64.21      3.33 o
  -6   4   0       14.26       18.84      1.69 o
  -5   4   0        7.93        6.57      0.60 o
  -4   4   0     1141.27     1215.42      6.27 o
  -3   4   0      206.86      199.02      2.34 o
  -2   4   0     1586.14     1607.65      7.05 o
  -1   4   0     1120.50     1234.81      5.00 o
   0   4   0      567.32      544.58      4.15 o
   1   4   0       93.48       74.08      1.97 o
   2   4   0      153.85      172.90      2.76 o
   3   4   0        5.59        3.35      0.62 o
   4   4   0       60.37       63.26      2.14 o
   5   4   0        0.11        0.70      0.58 o
   6   4   0       23.74       23.16      2.15 o
   7   4   0       24.62       20.75      2.25 o
   8   4   0        3.11        3.94      1.38 o
  -9   5   0       41.02       54.96      5.79 o
  -8   5   0        1.46        1.72      0.94 o
  -7   5   0       53.05       50.63      2.93 o
  -6   5   0        1.04        1.54      0.73 o
  -5   5   0       69.56       84.97      2.38 o
  -4   5   0       33.90       24.43      1.26 o
  -3   5   0       36.16       26.57      0.91 o
  -2   5   0      717.41      732.50      4.91 o
  -1   5   0      909.90      917.91      4.76 o
   0   5   0       25.44       15.43      0.55 o
   1   5   0       15.59       12.61      1.12 o
   2   5   0       89.00       92.23      2.39 o
   3   5   0      554.96      538.43      7.03 o
   4   5   0       49.74       53.70      2.58 o
   5   5   0        1.21        0.40      0.57 o
   6   5   0       41.69       33.70      2.57 o
   7   5   0        2.84        2.02      0.84 o
   8   5   0        0.00       -1.96      1.96 o
  -9   6   0        3.90        4.70      2.37 o
  -8   6   0        0.87       -0.50      0.68 o
  -7   6   0        7.38        5.31      1.06 o
  -6   6   0        6.07        4.74      1.17 o
  -5   6   0        3.99        3.94      1.10 o
  -4   6   0      535.55      504.77      5.58 o
  -3   6   0      184.39      236.80      2.85 o
  -2   6   0      123.08      116.76      1.94 o
  -1   6   0     1219.51     1317.11      8.52 o
   0   6   0      333.63      347.44      8.89 o
   1   6   0      243.51      243.74      5.21 o
   2   6   0      264.67      260.87      4.95 o
   3   6   0        4.27        3.97      0.61 o
   4   6   0       55.75       50.10      2.81 o
   5   6   0       41.54       37.02      2.45 o
   6   6   0       20.03       18.31      3.27 o
   7   6   0        0.22        1.14      1.30 o
  -9   7   0        3.03        5.18      2.06 o
  -8   7   0       42.30       47.94      5.13 o
  -7   7   0        2.27        4.05      0.97 o
  -6   7   0      113.20      102.96      3.77 o
  -5   7   0       14.29       16.69      2.15 o
  -4   7   0       60.06       57.08      1.99 o
  -3   7   0      224.53      243.97      3.54 o
  -2   7   0      184.44      199.96      3.02 o
  -1   7   0      209.78      205.48      3.46 o
   0   7   0        1.34        2.85      0.72 o
   1   7   0      176.78      199.37      5.06 o
   2   7   0        0.00        0.26      0.21 o
   3   7   0       25.72       22.93      1.41 o
   4   7   0       14.49       15.13      2.43 o
   5   7   0       12.19        7.60      2.18 o
   6   7   0        0.82        0.94      1.47 o
  -9   8   0        7.39       16.29      3.18 o
  -8   8   0        1.17        1.20      1.38 o
  -7   8   0       41.64       46.72      4.70 o
  -6   8   0       81.98       81.87      3.45 o
  -5   8   0        9.74        7.64      1.03 o
  -4   8   0       50.99       58.01      2.02 o
  -3   8   0       33.41       39.10      1.83 o
  -2   8   0        0.97        0.52      0.37 o
  -1   8   0       53.43       54.19      1.94 o
   0   8   0       38.91       42.12      2.50 o
   1   8   0      241.37      212.15      5.60 o
   2   8   0      153.30      163.61      5.37 o
   3   8   0      180.34      190.77      8.57 o
   4   8   0       72.26       81.91      6.11 o
   5   8   0        9.32        9.12      2.38 o
   6   8   0        0.89        1.85      1.66 o
  -9   9   0       37.77       40.63      3.50 o
  -8   9   0        7.89        5.61      1.41 o
  -7   9   0       44.54       55.00      3.60 o
  -6   9   0        4.72        7.57      1.07 o
  -5   9   0      276.94      272.19      4.46 o
  -4   9   0      628.71      640.80      7.72 o
  -3   9   0      162.61      156.24      3.85 o
  -2   9   0      171.93      176.51      3.56 o
  -1   9   0       47.11       35.56      3.29 o
   0   9   0       59.83       63.76      4.77 o
   1   9   0      277.66      285.53      9.84 o
   2   9   0        9.65       14.00      1.79 o
   3   9   0        7.79        8.80      1.49 o
   4   9   0        1.69        1.58      1.45 o
   5   9   0       35.26       41.79      4.93 o
  -9  10   0       42.18       43.18      3.69 o
  -8  10   0       32.03       36.65      3.25 o
  -7  10   0       23.15       24.79      2.60 o
  -6  10   0        1.23        0.89      0.84 o
  -5  10   0       42.81       44.56      2.19 o
  -4  10   0        0.01        0.37      0.57 o
  -3  10   0        3.86        0.74      0.76 o
  -2  10   0      235.39      237.15      6.45 o
  -1  10   0       36.82       43.32      5.95 o
   0  10   0       40.73       49.84      5.44 o
   1  10   0       69.65       59.54      4.87 o
   2  10   0        3.71        3.29      1.06 o
   3  10   0       28.88       30.82      2.77 o
   4  10   0       22.22       25.81      2.75 o
  -8  11   0       42.56       43.41      5.07 o
  -7  11   0        8.46       11.68      2.92 o
  -6  11   0        0.13       -1.09      1.69 o
  -5  11   0        0.99       -1.24      1.27 o
  -4  11   0        4.68        7.24      1.06 o
  -3  11   0       59.40       56.55      3.87 o
  -2  11   0        4.19        4.48      1.20 o
  -1  11   0       98.57       91.97      4.35 o
   0  11   0      187.85      190.52      8.68 o
   1  11   0       25.32       24.86      3.35 o
   2  11   0       18.76       25.32      3.61 o
   3  11   0       13.13       18.15      2.32 o
   4  11   0        8.01        4.45      2.03 o
  -7  12   0       53.74       55.87      6.08 o
  -6  12   0        0.65       -1.18      1.46 o
  -5  12   0       21.05       21.10      3.67 o
  -4  12   0       15.18       16.25      1.55 o
  -3  12   0       22.01       17.26      2.03 o
  -2  12   0        2.07        3.58      1.00 o
  -1  12   0       15.44       19.34      2.20 o
   0  12   0       44.17       41.28      4.32 o
   1  12   0       22.26       21.03      3.23 o
   2  12   0        0.60        0.40      1.13 o
   3  12   0        0.57        0.02      1.46 o
  -5  13   0        3.09        0.83      2.01 o
  -4  13   0       14.68       13.16      2.88 o
  -3  13   0        4.25        5.03      1.03 o
  -2  13   0        2.11        2.47      1.02 o
  -1  13   0       38.17       41.41      4.47 o
   0  13   0        3.58        6.14      2.10 o
   1  13   0        0.77        0.57      1.17 o
   2  13   0       36.61       46.24      5.41 o
  -1  14   0       14.99       20.96      3.49 o
   0  14   0        8.66        7.50      2.32 o
   1 -15   1        0.01        0.27      1.13 o
  -1 -14   1        2.13        2.64      1.77 o
   0 -14   1        0.14       -1.32      1.51 o
   1 -14   1       17.26       25.57      3.70 o
   2 -14   1        6.78       10.26      2.89 o
   3 -14   1        0.49        0.51      1.94 o
  -2 -13   1        0.78       -0.92      1.33 o
  -1 -13   1        2.13        0.20      1.17 o
   0 -13   1        6.98        5.04      1.86 o
   1 -13   1        1.41        2.26      1.45 o
   2 -13   1        7.79        4.20      1.23 o
   3 -13   1        2.97        4.54      1.36 o
   4 -13   1        7.81        3.77      1.34 o
   5 -13   1        7.42        8.90      2.74 o
   6 -13   1        7.78        9.73      2.83 o
  -3 -12   1        0.00       -0.23      1.20 o
  -2 -12   1        0.02        1.27      0.99 o
  -1 -12   1       15.93       18.32      3.10 o
   0 -12   1       25.45       18.85      2.98 o
   1 -12   1        1.12        2.37      0.96 o
   2 -12   1        4.48        2.54      1.07 o
   3 -12   1        4.62        4.37      1.07 o
   4 -12   1       67.09       68.71      3.89 o
   5 -12   1       15.46       15.16      1.97 o
   6 -12   1       28.47       30.17      4.30 o
   7 -12   1       27.59       38.97      5.07 o
  -4 -11   1        0.70        2.27      1.17 o
  -3 -11   1        0.16       -0.90      1.10 o
  -2 -11   1       24.54       28.73      3.75 o
  -1 -11   1       28.63       29.45      3.68 o
   0 -11   1       47.19       61.53      4.94 o
   1 -11   1       95.42       94.54      4.41 o
   2 -11   1      276.99      253.18      7.00 o
   3 -11   1        0.66        1.69      0.88 o
   4 -11   1      142.81      148.05      4.05 o
   5 -11   1        5.37        8.55      1.36 o
   6 -11   1       25.29       27.55      2.48 o
   7 -11   1        0.09        0.05      1.30 o
   8 -11   1        2.73        3.08      1.65 o
   9 -11   1       11.14       13.78      3.15 o
  -5 -10   1        7.01        6.05      3.65 o
  -4 -10   1       10.44       16.65      2.22 o
  -3 -10   1      151.28      151.36      5.87 o
  -2 -10   1        0.12        0.44      0.97 o
  -1 -10   1        0.61        0.39      1.12 o
   0 -10   1      396.09      366.46     11.27 o
   1 -10   1      307.19      333.85      7.68 o
   2 -10   1      209.06      220.84      6.18 o
   3 -10   1        7.31       10.01      1.02 o
   4 -10   1      257.99      257.33      5.47 o
   5 -10   1        3.51        5.16      1.10 o
   6 -10   1       58.10       54.04      3.29 o
   7 -10   1      178.59      197.13      9.82 o
   8 -10   1       82.47       88.34      6.83 o
   9 -10   1        1.44       -0.03      1.17 o
  -5  -9   1        5.76        8.71      2.55 o
  -4  -9   1       19.85       21.79      3.43 o
  -3  -9   1      232.63      240.22      6.98 o
  -2  -9   1      329.15      341.17      7.91 o
  -1  -9   1      475.68      462.44     12.30 o
   0  -9   1       34.58       37.13      2.61 o
   1  -9   1       24.74       29.38      1.42 o
   2  -9   1        0.03        0.22      0.42 o
   3  -9   1      182.83      177.71      3.99 o
   4  -9   1     1570.86     1555.70     11.61 o
   5  -9   1      219.68      205.02      4.23 o
   6  -9   1      183.61      198.58      4.12 o
   7  -9   1       92.48       90.60      4.59 o
   8  -9   1       56.22       61.14      3.99 o
   9  -9   1       17.94       20.46      2.55 o
  -6  -8   1        0.38        0.90      1.27 o
  -5  -8   1       34.00       32.46      4.11 o
  -4  -8   1        5.56       10.07      2.52 o
  -3  -8   1      627.91      640.52      7.56 o
  -2  -8   1      186.32      190.84      3.41 o
  -1  -8   1       98.54       89.34      4.00 o
   0  -8   1       11.46       11.85      1.45 o
   1  -8   1       34.45       35.59      1.52 o
   2  -8   1       31.61       34.22      1.62 o
   3  -8   1       85.75       82.93      2.53 o
   4  -8   1      533.63      512.34      6.23 o
   5  -8   1        1.44        1.02      1.07 o
   6  -8   1      187.31      195.96      4.65 o
   7  -8   1       11.91       13.87      1.40 o
   8  -8   1        3.15        3.73      1.21 o
   9  -8   1        0.07       -0.24      1.23 o
  -7  -7   1        3.02        1.70      1.47 o
  -6  -7   1       27.79       25.25      3.53 o
  -5  -7   1       16.97       17.48      1.73 o
  -4  -7   1       88.47       68.45      2.95 o
  -3  -7   1      213.99      200.92      4.45 o
  -2  -7   1       13.93       11.16      0.84 o
  -1  -7   1        0.49       -0.47      0.93 o
   0  -7   1       69.76       86.31      2.03 o
   1  -7   1        0.74        0.24      0.31 o
   2  -7   1       15.54       22.69      1.27 o
   3  -7   1        1.72        1.89      0.47 o
   4  -7   1      333.24      306.35      4.02 o
   5  -7   1      109.69       99.39      3.79 o
   6  -7   1       35.50       34.20      2.34 o
   7  -7   1       58.88       56.06      3.22 o
   8  -7   1       77.83       67.36      6.17 o
   9  -7   1        5.85        3.87      1.89 o
  -7  -6   1        9.23        2.90      1.65 o
  -6  -6   1        3.23        1.81      0.88 o
  -5  -6   1       18.32       14.84      1.55 o
  -4  -6   1        0.06       -0.50      0.50 o
  -3  -6   1       99.65       96.03      3.03 o
  -2  -6   1       63.10       53.78      1.96 o
  -1  -6   1       44.13       29.24      1.81 o
   0  -6   1      371.27      476.43      8.22 o
   1  -6   1     2356.23     2586.68      9.01 o
   2  -6   1      249.49      294.91      3.64 o
   3  -6   1        0.36        1.29      0.33 o
   4  -6   1     1155.13     1070.36     11.09 o
   5  -6   1       39.71       45.99      2.46 o
   6  -6   1       19.71       24.63      2.02 o
   7  -6   1        5.77        4.32      1.09 o
   8  -6   1        0.02        0.56      0.79 o
   9  -6   1        0.48        0.43      1.48 o
  -8  -5   1        2.80        1.05      0.94 o
  -7  -5   1       27.43       23.40      2.49 o
  -6  -5   1        5.59        5.57      1.11 o
  -5  -5   1       38.51       31.80      2.22 o
  -4  -5   1       20.68       22.81      1.72 o
  -3  -5   1      461.46      434.49      8.86 o
  -2  -5   1       13.55       17.52      1.12 o
  -1  -5   1        3.40        3.27      0.41 o
   0  -5   1      638.16      732.31      5.46 o
   1  -5   1      225.05      226.86      2.79 o
   2  -5   1      503.61      486.60      4.36 o
   3  -5   1      184.45      185.52      2.57 o
   4  -5   1      113.20       94.34      2.27 o
   5  -5   1       68.27       81.18      2.30 o
   6  -5   1       49.16       50.78      2.05 o
   7  -5   1        0.78       -0.67      0.73 o
   8  -5   1        1.38        0.46      1.25 o
   9  -5   1        1.37        2.31      1.11 o
  -9  -4   1        7.27        7.18      3.95 o
  -8  -4   1        0.01       -0.58      2.04 o
  -7  -4   1       59.07       41.94      3.05 o
  -6  -4   1        0.03        2.08      0.89 o
  -5  -4   1       29.64       39.35      2.90 o
  -4  -4   1      127.04      123.00      7.30 o
  -3  -4   1      260.58      279.47      4.98 o
  -2  -4   1       50.34       48.97      1.34 o
  -1  -4   1       35.72       30.23      1.22 o
   0  -4   1      759.96      709.31      4.53 o
   1  -4   1       42.97       47.62      1.18 o
   2  -4   1      475.34      464.79      3.02 o
   3  -4   1     1265.21     1341.30      6.03 o
   4  -4   1        2.76        1.12      0.38 o
   5  -4   1      146.50      145.50      2.65 o
   6  -4   1       11.22        8.62      0.92 o
   7  -4   1      247.22      232.49      6.56 o
   8  -4   1        0.53        0.58      1.23 o
   9  -4   1        0.00        3.15      1.32 o
  -9  -3   1        3.37        2.23      1.60 o
  -8  -3   1        9.46        5.40      1.24 o
  -7  -3   1       41.27       29.76      2.55 o
  -6  -3   1       29.16       31.60      2.42 o
  -5  -3   1       62.46       65.01      3.06 o
  -4  -3   1      107.55       84.07      3.08 o
  -3  -3   1     3043.61     3402.20     16.90 o
  -2  -3   1       19.28       18.26      1.33 o
  -1  -3   1     1051.64     1044.90      7.27 o
   0  -3   1     8029.91     7821.17     26.03 o
   1  -3   1      136.57      122.99      1.70 o
   2  -3   1     1314.23     1216.63      4.70 o
   3  -3   1      300.39      345.49      2.98 o
   4  -3   1        3.27        5.98      0.62 o
   5  -3   1       62.82       77.53      2.26 o
   6  -3   1      188.09      189.90      3.74 o
   7  -3   1       25.57       26.42      2.29 o
   8  -3   1       21.58       22.82      2.42 o
   9  -3   1        0.08        0.26      1.71 o
  10  -3   1       17.48       19.95      3.43 o
 -10  -2   1        5.19        9.60      2.00 o
  -9  -2   1        1.59       -0.65      1.01 o
  -8  -2   1        0.75       -1.25      1.25 o
  -7  -2   1        1.22        3.23      3.23 o
  -6  -2   1       67.82       73.88      2.46 o
  -5  -2   1       10.21        9.05      1.15 o
  -4  -2   1       71.38       74.96      2.85 o
  -3  -2   1       45.75       53.27      1.73 o
  -2  -2   1        1.86        2.58      0.38 o
  -1  -2   1     2572.33     2555.29     18.81 o
   0  -2   1      295.09      237.58      1.95 o
   1  -2   1        3.72        4.06      0.30 o
   2  -2   1      831.93      852.90      4.33 o
   3  -2   1       23.35       23.61      0.81 o
   4  -2   1      378.68      438.01      4.07 o
   5  -2   1        5.23        7.80      1.25 o
   6  -2   1       10.18        9.91      1.58 o
   7  -2   1       11.48       15.21      1.97 o
   8  -2   1        4.72        4.30      1.09 o
   9  -2   1        0.29       -1.36      1.36 o
  10  -2   1        1.76        5.08      2.01 o
 -10  -1   1       14.54       16.30      2.36 o
  -9  -1   1       39.20       42.07      3.42 o
  -8  -1   1       59.17       60.74      3.74 o
  -7  -1   1       12.98       14.93      1.27 o
  -6  -1   1      349.89      354.97      5.22 o
  -5  -1   1      211.20      239.71      3.92 o
  -4  -1   1       98.40       96.80      2.01 o
  -3  -1   1       10.33       14.00      0.86 o
  -2  -1   1     1106.41     1061.60      5.83 o
  -1  -1   1      580.89      504.24      4.95 o
   1  -1   1     2690.22     2377.32      5.58 o
   2  -1   1      525.99      527.01      5.35 o
   3  -1   1      967.26     1021.57      8.44 o
   4  -1   1       53.87       59.43      2.58 o
   5  -1   1       91.13       82.60      3.50 o
   6  -1   1       17.56       16.09      1.87 o
   7  -1   1      260.24      260.70      7.15 o
   8  -1   1       27.34       31.22      2.78 o
   9  -1   1       65.77       77.63      4.63 o
  10  -1   1        6.07        8.29      2.41 o
 -10   0   1        5.71        6.29      1.64 o
  -9   0   1       39.13       39.15      3.24 o
  -8   0   1        9.98       11.49      1.90 o
  -7   0   1       36.62       42.99      2.03 o
  -6   0   1        6.83        9.96      0.93 o
  -5   0   1      249.85      228.90      3.81 o
  -4   0   1      134.77      149.82      2.42 o
  -3   0   1     1402.54     1348.83      6.25 o
  -2   0   1      338.55      381.53      3.11 o
   1   0   1    10049.97     9759.51     26.60 o
   2   0   1     1483.79     1577.41      6.81 o
   3   0   1      330.27      360.02      3.90 o
   4   0   1       15.27       17.89      0.80 o
   5   0   1      125.93      115.45      4.04 o
   6   0   1      182.54      196.97      5.80 o
   7   0   1      271.22      278.67      7.70 o
   8   0   1       11.48        9.14      1.76 o
   9   0   1       29.80       32.30      3.17 o
 -10   1   1       59.54       67.87      5.26 o
  -9   1   1       49.08       48.19      5.27 o
  -8   1   1        0.69        1.35      1.01 o
  -7   1   1       75.04       81.67      3.89 o
  -6   1   1      701.80      671.90      7.22 o
  -5   1   1        5.43        5.97      0.56 o
  -4   1   1      582.52      583.59      4.08 o
  -3   1   1      480.15      446.36      2.87 o
  -2   1   1     8237.51     7730.37     24.17 o
  -1   1   1     1493.33     1649.45      4.67 o
   0   1   1       57.65      118.20      2.42 o
   1   1   1     3805.54     3898.43      6.89 o
   2   1   1     4004.77     3985.41     15.62 o
   3   1   1      312.49      298.44      3.61 o
   4   1   1      191.69      202.43      2.78 o
   5   1   1      236.71      229.93      5.91 o
   6   1   1      294.92      301.10      7.33 o
   7   1   1       62.28       65.08      3.77 o
   8   1   1       37.58       38.63      3.15 o
   9   1   1       18.55       24.37      2.82 o
 -10   2   1       17.00       13.97      3.31 o
  -9   2   1       23.65       24.59      2.45 o
  -8   2   1        0.38       -0.48      0.97 o
  -7   2   1       47.51       44.47      2.76 o
  -6   2   1        3.19        5.67      1.08 o
  -5   2   1      732.93      730.87      6.75 o
  -4   2   1       11.02       12.76      0.74 o
  -3   2   1      889.64      956.98      5.81 o
  -2   2   1     2536.97     2516.60      5.38 o
  -1   2   1     1644.48     1556.06      4.13 o
   0   2   1     4277.90     4115.17     14.02 o
   1   2   1     2826.29     2859.27      5.84 o
   2   2   1     1519.70     1532.56      5.86 o
   3   2   1     2348.72     2437.62     11.81 o
   4   2   1       19.94       13.45      1.35 o
   5   2   1      134.71      148.40      2.79 o
   6   2   1       16.14       13.43      2.06 o
   7   2   1        0.04       -0.19      1.03 o
   8   2   1        1.05        2.28      1.13 o
   9   2   1       26.34       27.63      2.99 o
 -10   3   1       17.75       18.47      3.91 o
  -9   3   1        5.36        4.73      1.16 o
  -8   3   1       11.01        7.66      1.75 o
  -7   3   1       36.78       30.71      2.24 o
  -6   3   1       54.56       48.62      2.54 o
  -5   3   1      707.55      701.54      6.78 o
  -4   3   1     2975.15     3058.64     15.55 o
  -3   3   1     1079.42     1022.99      3.82 o
  -2   3   1      209.82      221.86      2.10 o
  -1   3   1      137.96      163.95      1.59 o
   0   3   1      342.60      296.08      3.44 o
   1   3   1      225.84      169.99      1.75 o
   2   3   1     1752.12     1634.39      6.83 o
   3   3   1      587.37      640.13      4.96 o
   4   3   1       47.89       55.72      1.89 o
   5   3   1      128.19      123.24      3.04 o
   6   3   1       47.29       42.71      2.87 o
   7   3   1        1.54        0.98      1.25 o
   8   3   1        5.37        2.27      1.12 o
   9   3   1        8.06       10.47      3.01 o
 -10   4   1       48.14       54.54      6.31 o
  -9   4   1        7.38        4.30      2.04 o
  -8   4   1        2.91        1.38      0.75 o
  -7   4   1      139.79      139.62      4.59 o
  -6   4   1       93.90      104.29      3.57 o
  -5   4   1        0.41        0.39      1.04 o
  -4   4   1      303.04      360.33      3.60 o
  -3   4   1     1159.06     1187.95      5.97 o
  -2   4   1       10.79       14.06      0.50 o
  -1   4   1      212.74      233.21      2.05 o
   0   4   1     1592.13     1580.04      9.66 o
   1   4   1      739.16      791.05      6.62 o
   2   4   1       60.47       86.44      1.96 o
   3   4   1      180.67      191.38      3.36 o
   4   4   1       19.34       22.54      1.29 o
   5   4   1        3.14        2.01      0.71 o
   6   4   1       62.55       52.77      3.23 o
   7   4   1        4.05        1.73      1.24 o
   8   4   1        0.39        1.69      1.78 o
  -9   5   1        1.33        3.74      1.85 o
  -8   5   1        7.33        3.74      0.97 o
  -7   5   1       20.91       20.23      1.75 o
  -6   5   1       14.94       14.12      1.36 o
  -5   5   1      299.20      293.52      5.32 o
  -4   5   1      146.08      130.05      2.35 o
  -3   5   1       32.95       37.41      1.06 o
  -2   5   1      204.47      201.93      2.16 o
  -1   5   1      548.55      565.29      5.36 o
   0   5   1      320.92      368.36      3.98 o
   1   5   1       44.13       50.99      2.24 o
   2   5   1       26.07       28.66      1.30 o
   3   5   1       67.29       68.77      2.54 o
   4   5   1       37.44       38.71      2.23 o
   5   5   1        1.30        0.74      0.56 o
   6   5   1       70.20       79.13      3.95 o
   7   5   1        0.29       -0.84      1.49 o
  -9   6   1        0.23        1.44      1.44 o
  -8   6   1       14.81       18.15      3.13 o
  -7   6   1        1.33        1.23      0.62 o
  -6   6   1       20.13       27.63      1.82 o
  -5   6   1        0.70        0.83      0.40 o
  -4   6   1       70.21       77.37      1.91 o
  -3   6   1      300.86      334.11      2.95 o
  -2   6   1       46.88       49.30      1.16 o
  -1   6   1       94.96      129.84      2.87 o
   0   6   1      122.45      120.78      2.89 o
   1   6   1       33.38       27.32      1.82 o
   2   6   1       20.86       21.65      2.58 o
   3   6   1      103.70      111.35      3.11 o
   4   6   1        1.88        1.53      0.56 o
   5   6   1       19.34       10.92      2.37 o
   6   6   1        0.71       -0.51      1.08 o
   7   6   1        5.38       10.06      2.90 o
  -9   7   1        0.64        1.54      1.68 o
  -8   7   1       73.23       60.20      5.70 o
  -7   7   1       33.98       36.21      4.06 o
  -6   7   1        3.40        2.43      0.74 o
  -5   7   1       24.81       26.77      1.47 o
  -4   7   1       57.83       60.88      2.08 o
  -3   7   1       33.89       35.15      1.32 o
  -2   7   1       22.74       26.24      1.07 o
  -1   7   1       16.03       13.28      1.31 o
   0   7   1        5.48        5.37      0.75 o
   1   7   1      166.66      168.62      4.77 o
   2   7   1      226.82      222.06      8.44 o
   3   7   1       20.36       13.17      2.13 o
   4   7   1        0.87        1.14      1.20 o
   5   7   1        3.04        0.87      1.09 o
   6   7   1        0.00        0.39      1.26 o
  -9   8   1        0.55        2.02      1.71 o
  -8   8   1        2.78        0.62      1.48 o
  -7   8   1        5.19        6.63      1.93 o
  -6   8   1        0.30       -0.08      1.03 o
  -5   8   1       23.87       23.93      1.45 o
  -4   8   1       51.53       53.13      1.75 o
  -3   8   1       39.46       34.75      1.44 o
  -2   8   1        7.26        7.18      1.30 o
  -1   8   1       62.63       69.27      3.12 o
   0   8   1      294.57      292.36      6.50 o
   1   8   1        0.87        1.57      0.79 o
   2   8   1      231.76      232.54      9.13 o
   3   8   1       73.63       69.90      5.49 o
   4   8   1       11.80       10.31      2.42 o
   5   8   1        0.77        0.26      1.34 o
  -9   9   1       18.45       18.04      3.57 o
  -8   9   1       47.11       55.04      5.41 o
  -7   9   1        2.68        4.90      1.78 o
  -6   9   1       29.08       28.95      2.20 o
  -5   9   1       15.80       17.16      1.23 o
  -4   9   1       24.68       27.04      1.41 o
  -3   9   1        1.39        1.78      0.63 o
  -2   9   1       27.62       25.25      2.18 o
  -1   9   1      114.04      108.47      4.19 o
   0   9   1       37.32       34.11      2.80 o
   1   9   1       39.64       42.14      2.77 o
   2   9   1       68.84       65.77      3.65 o
   3   9   1       25.22       31.17      3.86 o
   4   9   1        2.57        4.66      1.86 o
   5   9   1        0.61        2.20      1.91 o
  -9  10   1       45.81       58.33      4.25 o
  -8  10   1       49.29       51.73      3.85 o
  -7  10   1       47.51       53.12      3.64 o
  -6  10   1        2.60        0.92      0.69 o
  -5  10   1       65.25       61.45      2.61 o
  -4  10   1       23.56       25.91      1.74 o
  -3  10   1        6.04        6.15      0.90 o
  -2  10   1      128.20      126.54      4.73 o
  -1  10   1      313.83      334.82      7.79 o
   0  10   1       16.22       16.46      1.85 o
   1  10   1        3.09        1.22      0.92 o
   2  10   1        0.09        0.43      0.71 o
   3  10   1        0.92        0.73      1.52 o
   4  10   1        6.54        8.32      2.58 o
  -9  11   1        2.99        0.85      1.36 o
  -8  11   1        5.19        5.05      1.44 o
  -7  11   1        0.29       -1.84      1.84 o
  -6  11   1        3.57        2.59      1.58 o
  -5  11   1        6.47        6.23      1.31 o
  -4  11   1        2.69        4.61      0.93 o
  -3  11   1       38.60       45.88      2.48 o
  -2  11   1      161.25      170.07      5.81 o
  -1  11   1        4.71        4.47      1.09 o
   0  11   1       32.82       29.99      2.59 o
   1  11   1        1.88        0.71      1.16 o
   2  11   1        7.35        3.86      1.21 o
   3  11   1        0.17       -0.40      0.95 o
  -6  12   1        0.38        1.15      1.24 o
  -5  12   1        0.01       -1.27      1.29 o
  -4  12   1        0.44        0.59      0.75 o
  -3  12   1       19.21       15.13      1.55 o
  -2  12   1        4.96        4.20      1.30 o
  -1  12   1        0.06       -0.69      1.36 o
   0  12   1        0.00       -0.95      1.30 o
   1  12   1        0.01        0.26      1.05 o
   2  12   1        0.01        0.49      1.18 o
  -4  13   1        1.34        0.26      1.52 o
  -3  13   1       15.46       15.12      2.14 o
  -2  13   1        2.86        0.61      1.46 o
  -1  13   1        0.13       -0.27      0.77 o
   0  13   1        5.59        2.75      1.43 o
   1  13   1       17.27       17.74      3.36 o
  -3  14   1        7.63        8.51      2.25 o
   1 -15   2        5.19        4.91      2.08 o
   2 -15   2        1.79        2.83      1.47 o
   3 -15   2       10.61       11.00      2.64 o
  -1 -14   2        0.05        1.91      1.59 o
   0 -14   2        2.56        3.88      2.07 o
   1 -14   2        0.38        0.75      1.55 o
   2 -14   2       39.05       35.02      4.24 o
   3 -14   2       23.18       19.25      2.35 o
   4 -14   2       35.99       38.24      3.26 o
  -2 -13   2       28.80       41.42      4.92 o
  -1 -13   2       13.79        9.93      2.39 o
   0 -13   2        2.22        3.15      1.46 o
   1 -13   2      110.00       94.05      6.63 o
   2 -13   2        4.72        3.68      1.77 o
   3 -13   2       15.95       13.83      1.98 o
   4 -13   2       55.98       50.02      3.50 o
   5 -13   2        0.09        1.77      0.96 o
   6 -13   2        1.71        1.43      1.57 o
  -3 -12   2        9.33       10.97      2.62 o
  -2 -12   2        7.41        8.36      2.33 o
  -1 -12   2       10.90       11.28      2.51 o
   0 -12   2       11.11        8.24      1.94 o
   1 -12   2      112.60       91.79      6.18 o
   2 -12   2        1.12        1.76      0.88 o
   3 -12   2       15.91       12.72      2.38 o
   4 -12   2       46.27       49.05      3.27 o
   5 -12   2       67.58       59.98      3.67 o
   6 -12   2       16.93       19.79      2.29 o
   7 -12   2       20.37       23.69      3.88 o
   8 -12   2       12.88       12.29      3.17 o
  -4 -11   2        0.00        0.91      1.47 o
  -3 -11   2       44.80       60.09      5.57 o
  -2 -11   2        0.04        2.07      1.52 o
  -1 -11   2       11.25       11.99      2.40 o
   0 -11   2       48.18       50.04      4.50 o
   1 -11   2      265.32      244.87      6.94 o
   2 -11   2       19.34       14.48      3.69 o
   3 -11   2      355.25      357.22      6.20 o
   4 -11   2       59.29       63.57      3.60 o
   5 -11   2       10.51       16.34      1.95 o
   6 -11   2        2.80        2.87      0.96 o
   7 -11   2        4.64        5.62      1.80 o
   8 -11   2        0.33       -0.25      1.28 o
  -5 -10   2       21.67       19.79      2.47 o
  -4 -10   2       13.50       13.35      2.02 o
  -3 -10   2        2.30        2.77      1.60 o
  -2 -10   2        0.58        0.48      0.94 o
  -1 -10   2       32.47       27.60      3.15 o
   0 -10   2      176.28      179.59      7.90 o
   1 -10   2        3.39        5.74      1.35 o
   2 -10   2        5.02        5.21      1.05 o
   3 -10   2      107.79      120.00      3.37 o
   4 -10   2       16.20       18.18      1.37 o
   5 -10   2       60.57       54.28      3.22 o
   6 -10   2       20.52       22.01      2.22 o
   7 -10   2       61.52       57.15      5.37 o
   8 -10   2       78.99       81.72      6.50 o
  -6  -9   2        6.53        7.10      2.48 o
  -5  -9   2        0.02        2.71      1.72 o
  -4  -9   2       10.19       12.91      1.86 o
  -3  -9   2       45.43       42.53      3.00 o
  -2  -9   2      700.25      713.22     12.84 o
  -1  -9   2        0.07        2.02      1.29 o
   0  -9   2        0.41        0.06      0.38 o
   1  -9   2       84.91       69.74      2.34 o
   2  -9   2        9.11       10.77      1.35 o
   3  -9   2      881.80      873.37     11.39 o
   4  -9   2       22.33       22.71      1.47 o
   5  -9   2      101.96      104.25      4.27 o
   6  -9   2        2.49        4.79      0.89 o
   7  -9   2        1.79        3.60      1.22 o
   8  -9   2       20.72       17.04      2.89 o
  -7  -8   2        3.88        7.31      2.57 o
  -6  -8   2        7.57       11.04      2.58 o
  -5  -8   2        0.08       -0.30      1.17 o
  -4  -8   2       93.04       82.01      3.31 o
  -3  -8   2     1061.42     1035.49      9.13 o
  -2  -8   2      322.14      303.43      9.69 o
  -1  -8   2        0.49        1.57      0.90 o
   0  -8   2      277.54      264.66      4.63 o
   1  -8   2       41.81       51.47      1.94 o
   2  -8   2      199.09      214.15      5.37 o
   3  -8   2      201.49      188.97      3.60 o
   4  -8   2      557.31      529.43      5.88 o
   5  -8   2       74.72       66.98      3.29 o
   6  -8   2       31.51       34.33      2.07 o
   7  -8   2       77.61       66.93      2.99 o
   8  -8   2        2.55        4.83      1.56 o
   9  -8   2        1.95        3.09      1.78 o
  -7  -7   2        2.47        4.54      2.14 o
  -6  -7   2        0.79        0.90      0.72 o
  -5  -7   2        0.29       -0.01      0.71 o
  -4  -7   2        4.68        3.83      0.90 o
  -3  -7   2      117.67      116.72      3.49 o
  -2  -7   2       26.77       27.54      2.71 o
  -1  -7   2      619.10      635.84     12.38 o
   0  -7   2      567.73      615.72     11.74 o
   1  -7   2        1.49        2.03      0.40 o
   2  -7   2      424.71      453.91      5.69 o
   3  -7   2      161.94      169.75      3.08 o
   4  -7   2       41.15       40.04      2.32 o
   5  -7   2       52.00       54.38      1.99 o
   6  -7   2        9.64        8.15      0.96 o
   7  -7   2      109.11       98.20      3.53 o
   8  -7   2        1.76        0.30      0.62 o
   9  -7   2       12.18       15.37      3.24 o
  -8  -6   2       24.01       30.06      4.33 o
  -7  -6   2        1.24        0.60      0.82 o
  -6  -6   2      169.40      159.24      5.47 o
  -5  -6   2        1.88        1.72      0.67 o
  -4  -6   2       55.00       51.73      3.26 o
  -3  -6   2       11.33       16.91      1.34 o
  -2  -6   2      485.95      473.74      7.46 o
  -1  -6   2       19.31       13.26      1.71 o
   0  -6   2       99.29      121.92      4.89 o
   1  -6   2      598.48      685.07      7.27 o
   2  -6   2      841.72      919.28      7.63 o
   3  -6   2       30.25       24.71      1.06 o
   4  -6   2      167.97      149.63      3.53 o
   5  -6   2      221.16      225.25      4.52 o
   6  -6   2      216.31      207.38      5.92 o
   7  -6   2       63.71       63.87      3.62 o
   8  -6   2       45.43       44.29      3.28 o
   9  -6   2        6.84        6.80      1.51 o
  -9  -5   2       11.23       10.04      2.54 o
  -8  -5   2        1.54        0.82      0.89 o
  -7  -5   2       20.77       17.57      3.08 o
  -6  -5   2        0.28        1.45      0.75 o
  -5  -5   2       12.51       14.48      2.06 o
  -4  -5   2       96.77       98.43      3.45 o
  -3  -5   2        5.67        5.98      0.83 o
  -2  -5   2      208.32      204.24      6.40 o
  -1  -5   2        1.61        3.82      0.50 o
   0  -5   2      150.56      160.84      2.95 o
   1  -5   2      285.74      335.86      3.65 o
   2  -5   2       46.58       49.40      1.11 o
   3  -5   2        3.81        6.53      0.67 o
   4  -5   2      230.92      212.53      2.84 o
   5  -5   2       44.82       52.92      1.66 o
   6  -5   2      194.02      197.99      4.25 o
   7  -5   2       12.96       14.99      1.86 o
   8  -5   2       15.68       17.16      2.18 o
   9  -5   2       23.45       24.70      2.74 o
 -10  -4   2        1.99        3.57      2.08 o
  -9  -4   2        1.75        5.19      2.84 o
  -8  -4   2        8.72       10.14      2.41 o
  -7  -4   2        1.99        2.01      0.89 o
  -6  -4   2       65.87       51.66      4.16 o
  -5  -4   2        0.06        1.74      0.74 o
  -4  -4   2        1.29        1.09      0.56 o
  -3  -4   2       43.24       54.89      2.21 o
  -2  -4   2      122.82      131.76      3.36 o
  -1  -4   2     2400.25     2630.66     18.96 o
   0  -4   2     1818.64     1968.36      9.20 o
   1  -4   2      351.80      400.20      3.21 o
   2  -4   2       36.53       38.34      1.19 o
   3  -4   2     2582.92     2626.15      8.65 o
   4  -4   2      428.31      446.29      4.71 o
   5  -4   2      104.00      120.08      2.96 o
   6  -4   2       23.67       25.93      1.52 o
   7  -4   2        6.29        9.19      2.22 o
   8  -4   2        0.07        0.67      0.89 o
   9  -4   2       22.65       29.13      4.30 o
 -10  -3   2        0.00        5.86      2.05 o
  -9  -3   2        2.25        3.55      1.66 o
  -8  -3   2        0.82       -0.06      1.20 o
  -7  -3   2        6.99        8.80      0.97 o
  -6  -3   2      130.85      131.16      4.63 o
  -5  -3   2       36.76       39.61      2.33 o
  -4  -3   2       48.77       53.51      2.40 o
  -3  -3   2      473.28      482.28      7.10 o
  -2  -3   2      754.38      765.81     17.66 o
  -1  -3   2      210.81      213.04      3.39 o
   0  -3   2      197.11      227.79      3.48 o
   1  -3   2     1032.53     1064.64      9.08 o
   2  -3   2      287.79      350.02      3.02 o
   3  -3   2      620.35      658.63      6.23 o
   4  -3   2       96.02      103.80      2.39 o
   5  -3   2       38.97       41.29      1.58 o
   6  -3   2       24.92       18.38      1.85 o
   7  -3   2       12.24       13.17      1.71 o
   8  -3   2       12.88       14.87      2.75 o
   9  -3   2        3.76        2.32      1.17 o
  10  -3   2        3.03        1.94      1.44 o
 -10  -2   2        0.42        0.37      1.00 o
  -9  -2   2        0.06       -0.84      1.07 o
  -8  -2   2        0.04       -0.46      1.56 o
  -7  -2   2       14.32        9.88      1.00 o
  -6  -2   2      660.00      694.68      7.64 o
  -5  -2   2       63.61       46.36      2.45 o
  -4  -2   2      865.29     1038.45     10.09 o
  -3  -2   2      733.94      797.12     12.71 o
  -2  -2   2      477.02      403.61      4.77 o
  -1  -2   2       52.32       71.77      1.67 o
   0  -2   2      635.06      679.27      4.97 o
   1  -2   2     4145.43     4372.82     17.85 o
   2  -2   2       15.63        8.85      0.46 o
   3  -2   2      244.62      220.57      2.40 o
   4  -2   2      361.91      338.44      4.75 o
   5  -2   2       39.47       36.64      2.33 o
   6  -2   2      602.76      581.12     10.05 o
   7  -2   2      134.40      132.23      5.26 o
   8  -2   2        0.18       -0.62      1.36 o
   9  -2   2        0.62       -0.10      0.97 o
  10  -2   2        0.04       -0.13      1.37 o
 -10  -1   2        0.00        1.18      1.26 o
  -9  -1   2        7.73        6.21      3.96 o
  -8  -1   2       26.69       31.86      3.00 o
  -7  -1   2       11.29       11.08      1.33 o
  -6  -1   2       44.60       65.14      2.32 o
  -5  -1   2      181.64      174.81      3.44 o
  -4  -1   2      927.03      889.72      6.04 o
  -3  -1   2      480.29      473.79      5.72 o
  -2  -1   2      886.45      925.43      5.98 o
  -1  -1   2     4905.63     4946.10     10.69 o
   0  -1   2     3116.81     3165.53     22.78 o
   1  -1   2      950.51      958.44      5.37 o
   2  -1   2      179.61      169.31      1.98 o
   3  -1   2      273.82      266.78      3.51 o
   4  -1   2       56.86       46.47      2.41 o
   5  -1   2      172.23      175.08      5.12 o
   6  -1   2       28.08       25.72      2.31 o
   7  -1   2        8.19        7.79      1.45 o
   8  -1   2        0.08       -0.37      1.00 o
   9  -1   2        0.14        0.92      1.00 o
 -10   0   2        3.32        2.44      1.13 o
  -9   0   2       30.61       35.81      3.00 o
  -8   0   2      157.91      167.57      5.83 o
  -7   0   2      213.90      226.22      4.61 o
  -6   0   2       24.00       20.04      1.31 o
  -5   0   2      273.47      294.29      3.79 o
  -4   0   2      425.88      398.38      3.88 o
  -3   0   2     1829.54     1813.29      7.11 o
  -2   0   2     6934.96     6863.70     27.39 o
  -1   0   2       29.64       41.21      2.01 o
   0   0   2     4874.40     4798.29      8.14 o
   1   0   2        4.38        0.66      0.27 o
   2   0   2      732.62      805.95      5.30 o
   3   0   2      118.39      127.46      2.84 o
   4   0   2        0.63        2.31      0.86 o
   5   0   2        5.80        5.95      1.10 o
   6   0   2      541.28      546.63     10.26 o
   7   0   2       42.29       39.26      4.41 o
   8   0   2       39.83       40.04      3.31 o
   9   0   2        0.06        0.55      1.15 o
 -10   1   2       42.70       57.50      6.24 o
  -9   1   2       16.51       20.41      2.25 o
  -8   1   2      210.75      209.51      8.36 o
  -7   1   2      423.94      400.16      6.14 o
  -6   1   2       73.84       60.55      2.21 o
  -5   1   2      125.59      115.22      2.31 o
  -4   1   2      103.54      102.35      1.77 o
  -3   1   2     6300.86     6043.56     15.57 o
  -2   1   2    10236.90     9877.83     45.77 o
  -1   1   2     1154.70     1336.16     13.65 o
   0   1   2     1088.98     1084.18      5.23 o
   1   1   2     1087.22     1111.70      4.60 o
   2   1   2      801.37      831.22      6.12 o
   3   1   2      354.85      315.20      3.41 o
   4   1   2       32.06       25.06      1.83 o
   5   1   2      165.05      166.89      5.11 o
   6   1   2       14.95       20.84      2.62 o
   7   1   2        0.18        0.47      1.55 o
   8   1   2        2.39        3.37      2.17 o
   9   1   2        0.08        1.64      1.85 o
 -10   2   2       42.17       47.88      5.78 o
  -9   2   2        4.15        4.67      1.21 o
  -8   2   2        7.33        3.11      1.47 o
  -7   2   2       13.28       10.62      2.51 o
  -6   2   2      123.35      109.60      2.85 o
  -5   2   2      295.55      291.10      3.08 o
  -4   2   2      543.25      471.40      3.32 o
  -3   2   2      562.40      541.74      2.88 o
  -2   2   2     2918.97     3205.44     12.39 o
  -1   2   2     1114.76     1131.18      4.40 o
   0   2   2      144.43      151.19      2.75 o
   1   2   2      540.62      513.90      3.54 o
   2   2   2       60.14       75.73      1.84 o
   3   2   2        0.14        3.16      0.42 o
   4   2   2       19.06       13.35      1.33 o
   5   2   2       99.86       95.86      3.98 o
   6   2   2        1.06        0.74      0.89 o
   7   2   2       42.89       54.79      4.14 o
   8   2   2        9.19       12.85      2.04 o
   9   2   2        3.64        4.63      2.10 o
 -10   3   2        0.44       -0.57      1.76 o
  -9   3   2       10.32       14.48      3.09 o
  -8   3   2        7.20        3.69      1.12 o
  -7   3   2        0.09       -0.50      0.92 o
  -6   3   2       63.75       62.55      2.68 o
  -5   3   2      220.42      245.31      3.62 o
  -4   3   2      544.41      636.49      6.22 o
  -3   3   2      827.94      864.58      5.24 o
  -2   3   2      404.31      404.48      3.24 o
  -1   3   2      399.24      341.86      2.48 o
   0   3   2     1121.49     1128.36      8.47 o
   1   3   2      362.86      330.84      2.96 o
   2   3   2     2048.63     2265.24     26.04 o
   3   3   2      565.31      508.56      4.51 o
   4   3   2      203.34      186.31      4.08 o
   5   3   2        8.60       10.46      2.20 o
   6   3   2        8.06        6.87      1.28 o
   7   3   2        0.22       -0.36      1.01 o
   8   3   2        1.01        0.71      0.91 o
 -10   4   2       10.38       17.37      3.86 o
  -9   4   2        0.53       -0.94      1.68 o
  -8   4   2        1.07        0.53      0.66 o
  -7   4   2       28.05       23.64      1.86 o
  -6   4   2        5.21        3.97      1.39 o
  -5   4   2        2.86        4.75      0.51 o
  -4   4   2        0.23        1.85      0.37 o
  -3   4   2      201.41      182.34      1.86 o
  -2   4   2      595.69      469.15      3.45 o
  -1   4   2     1066.76      978.45      4.58 o
   0   4   2        3.68        6.45      0.66 o
   1   4   2       84.21       80.16      2.66 o
   2   4   2       14.76       11.03      1.32 o
   3   4   2        1.14        2.06      0.46 o
   4   4   2      101.73       91.94      3.50 o
   5   4   2        2.41        4.33      1.05 o
   6   4   2        9.07        5.23      1.41 o
   7   4   2        5.52        4.37      1.93 o
 -10   5   2        3.89        4.81      2.14 o
  -9   5   2       31.15       25.85      4.06 o
  -8   5   2       34.40       36.93      4.27 o
  -7   5   2       31.90       35.28      2.14 o
  -6   5   2        6.07        5.95      0.80 o
  -5   5   2      143.59      134.97      2.64 o
  -4   5   2        3.44        4.29      0.45 o
  -3   5   2       98.07      112.26      1.65 o
  -2   5   2      102.33      111.56      2.05 o
  -1   5   2        3.03        3.60      0.33 o
   0   5   2      264.04      276.50      4.21 o
   1   5   2      106.69       95.98      3.18 o
   2   5   2      139.43      148.01      6.53 o
   3   5   2       41.70       44.17      3.95 o
   4   5   2       30.42       28.94      3.51 o
   5   5   2       14.25       14.21      1.60 o
   6   5   2        7.69        5.74      2.40 o
   7   5   2        0.01        0.01      1.13 o
  -9   6   2        0.12        1.68      1.77 o
  -8   6   2        0.59        0.73      1.33 o
  -7   6   2        6.51        7.17      1.85 o
  -6   6   2        2.04        2.30      0.58 o
  -5   6   2        3.34        4.71      0.50 o
  -4   6   2      849.92      872.19      5.13 o
  -3   6   2      569.29      565.44      4.08 o
  -2   6   2      182.32      200.89      2.94 o
  -1   6   2      353.92      412.81      4.43 o
   0   6   2        0.07        0.68      0.42 o
   1   6   2       47.41       37.98      3.15 o
   2   6   2        1.89        2.54      0.92 o
   3   6   2       15.15       12.25      2.29 o
   4   6   2        8.34        3.26      1.49 o
   5   6   2        0.41       -1.56      1.56 o
   6   6   2        1.60        4.55      2.13 o
  -9   7   2        5.32        5.54      2.10 o
  -8   7   2       88.32      102.46      7.12 o
  -7   7   2        1.62        1.12      1.12 o
  -6   7   2       21.46       27.47      3.16 o
  -5   7   2      154.41      142.99      2.57 o
  -4   7   2       86.39       89.92      1.79 o
  -3   7   2       33.76       34.22      1.25 o
  -2   7   2       80.61       78.35      1.79 o
  -1   7   2       21.10       22.74      1.71 o
   0   7   2        7.80        8.38      0.91 o
   1   7   2      158.33      155.33      5.19 o
   2   7   2      114.14      115.81      6.37 o
   3   7   2      414.07      408.99     12.77 o
   4   7   2        7.55        6.85      1.88 o
   5   7   2        3.73        7.19      2.28 o
  -9   8   2       19.41       14.84      3.25 o
  -8   8   2        1.19        7.03      2.23 o
  -7   8   2       10.44       10.68      2.34 o
  -6   8   2       24.25       19.85      2.81 o
  -5   8   2       87.21       89.18      2.76 o
  -4   8   2      226.87      212.90      3.29 o
  -3   8   2       29.45       29.30      1.16 o
  -2   8   2       34.11       34.63      2.57 o
  -1   8   2       53.90       51.75      2.76 o
   0   8   2        0.85        2.17      0.72 o
   1   8   2      345.19      348.36      6.10 o
   2   8   2      143.40      134.42      7.24 o
   3   8   2        0.08        0.95      1.45 o
   4   8   2        0.28       -0.53      1.30 o
   5   8   2        0.00       -0.87      1.61 o
  -9   9   2        4.21        2.50      1.48 o
  -8   9   2        1.45        3.38      1.64 o
  -7   9   2       14.14       13.67      2.54 o
  -6   9   2      198.65      202.92      5.81 o
  -5   9   2      421.38      440.15      6.30 o
  -4   9   2       64.04       66.79      2.17 o
  -3   9   2       38.04       46.69      2.23 o
  -2   9   2        0.08       -0.70      1.08 o
  -1   9   2        7.32        7.34      1.26 o
   0   9   2      149.91      151.60      4.12 o
   1   9   2       66.91       53.33      3.14 o
   2   9   2       19.09       22.25      2.27 o
   3   9   2        0.21       -0.70      1.37 o
   4   9   2        7.49       12.54      2.87 o
  -9  10   2        2.94        1.62      1.49 o
  -8  10   2        0.28       -2.03      2.03 o
  -7  10   2        0.65       -0.35      1.47 o
  -6  10   2       22.93       24.42      1.87 o
  -5  10   2        7.01        9.24      1.12 o
  -4  10   2       38.51       39.81      2.16 o
  -3  10   2       20.49       19.18      1.55 o
  -2  10   2        9.43        6.86      2.20 o
  -1  10   2      213.16      194.29      6.02 o
   0  10   2       63.25       61.44      3.50 o
   1  10   2        4.77        5.36      1.23 o
   2  10   2       12.16       10.62      1.68 o
   3  10   2        0.49        1.55      1.20 o
  -9  11   2        1.58       -0.86      1.59 o
  -7  11   2        2.49        0.25      1.87 o
  -6  11   2       23.38       29.14      4.31 o
  -5  11   2       25.40       23.86      2.78 o
  -4  11   2        0.51        2.12      0.98 o
  -3  11   2      112.51      113.25      4.35 o
  -2  11   2       36.20       41.72      3.97 o
  -1  11   2        5.20        2.27      1.56 o
   0  11   2       23.43       22.38      2.29 o
   1  11   2        4.62        6.29      1.91 o
   2  11   2        7.26        8.18      1.68 o
   3  11   2        5.11        5.65      2.06 o
  -6  12   2        1.11       -2.18      2.18 o
  -5  12   2        2.31        1.37      0.91 o
  -4  12   2       22.93       21.41      2.41 o
  -3  12   2        1.22        0.50      1.61 o
  -2  12   2       26.01       23.62      3.67 o
  -1  12   2        1.93        0.80      1.07 o
   0  12   2        7.75        8.37      2.17 o
   1  12   2        0.42        4.83      2.05 o
   2  12   2        0.00        0.34      1.17 o
  -4  13   2        4.91        4.45      1.84 o
  -3  13   2        1.13        0.57      0.93 o
  -2  13   2        0.95       -0.20      1.35 o
  -1  13   2        2.64        3.11      1.86 o
   1  13   2        3.38        3.21      1.90 o
  -3  14   2        1.49        1.76      1.14 o
   0 -15   3        3.00        3.32      1.81 o
   1 -15   3        3.69        8.03      2.46 o
   2 -15   3       28.83       31.78      4.34 o
   3 -15   3        2.61       -0.73      1.44 o
   4 -15   3        9.65        8.98      2.43 o
  -1 -14   3        0.00        1.08      1.38 o
   0 -14   3       14.93       16.69      3.13 o
   1 -14   3       17.53       16.40      3.11 o
   2 -14   3       11.40       13.02      2.76 o
   3 -14   3        2.70        1.07      1.12 o
   4 -14   3       13.60       18.21      2.36 o
   5 -14   3        8.37       14.76      3.16 o
  -3 -13   3        6.63        8.48      2.41 o
  -2 -13   3       20.40       29.35      4.24 o
  -1 -13   3        8.68        9.32      2.46 o
   0 -13   3       18.60       20.21      3.37 o
   1 -13   3       29.79       28.89      3.70 o
   2 -13   3        9.12        9.91      2.23 o
   3 -13   3        0.19       -0.05      0.80 o
   4 -13   3       12.69       12.36      1.82 o
   5 -13   3       91.70      101.36      5.00 o
   6 -13   3       10.39        5.79      1.39 o
   7 -13   3        1.82        3.61      2.06 o
  -4 -12   3        3.50        5.73      2.26 o
  -3 -12   3       15.19       18.87      3.25 o
  -2 -12   3       26.16       21.76      3.41 o
  -1 -12   3       79.08       84.84      6.30 o
   0 -12   3       21.11       17.51      2.93 o
   1 -12   3       18.68       22.10      3.19 o
   2 -12   3       17.88       20.09      2.17 o
   3 -12   3       52.72       51.16      3.37 o
   4 -12   3       18.25       20.61      2.30 o
   5 -12   3       41.00       43.39      3.21 o
   6 -12   3       61.02       64.22      3.96 o
   7 -12   3       24.26       25.78      4.05 o
   8 -12   3        3.90        5.76      2.14 o
  -5 -11   3        1.21        1.02      1.45 o
  -4 -11   3        0.00        0.14      1.00 o
  -3 -11   3      145.74      144.63      8.27 o
  -2 -11   3      117.51       96.66      6.57 o
  -1 -11   3      321.47      306.40     11.21 o
   0 -11   3        0.67        2.98      1.36 o
   1 -11   3        0.03        0.34      1.08 o
   2 -11   3       96.84       88.29      4.16 o
   3 -11   3        5.67        6.32      0.88 o
   4 -11   3      167.18      171.53      5.86 o
   5 -11   3       12.77       12.41      1.74 o
   6 -11   3       17.97       13.10      1.78 o
   7 -11   3       12.76        7.94      2.22 o
   8 -11   3        2.60        2.73      1.89 o
  -5 -10   3        8.89        7.90      1.72 o
  -4 -10   3      152.12      158.99      8.70 o
  -3 -10   3      180.50      170.35      8.53 o
  -2 -10   3        9.02        5.14      1.61 o
  -1 -10   3       13.28        5.31      1.50 o
   0 -10   3      120.38      129.54      6.73 o
   1 -10   3      147.73      150.97      7.08 o
   2 -10   3        6.60        4.78      1.32 o
   3 -10   3      127.58      138.66      3.43 o
   4 -10   3      173.95      195.01      5.95 o
   5 -10   3       12.20        8.79      1.41 o
   6 -10   3       77.79       74.71      3.96 o
   7 -10   3       52.78       51.83      3.32 o
   8 -10   3        4.46        8.69      2.26 o
  -6  -9   3        8.58        9.27      2.46 o
  -5  -9   3       10.96        8.98      1.65 o
  -4  -9   3        0.75        2.42      2.28 o
  -3  -9   3       28.23       31.08      2.02 o
  -2  -9   3     1117.01     1034.28     18.83 o
  -1  -9   3      121.08      122.35      6.26 o
   0  -9   3        0.02        1.13      0.96 o
   1  -9   3       97.09      105.82      4.04 o
   2  -9   3      412.54      411.48      7.93 o
   3  -9   3      236.14      220.76      3.93 o
   4  -9   3     1746.53     1688.40     17.00 o
   5  -9   3      238.12      243.97      8.62 o
   6  -9   3       56.93       59.26      3.27 o
   7  -9   3        0.96        2.58      0.87 o
  -7  -8   3        6.82       12.04      2.79 o
  -6  -8   3        5.66        5.41      2.03 o
  -5  -8   3       55.54       59.37      3.15 o
  -4  -8   3      193.19      192.40      4.42 o
  -3  -8   3      809.68      761.19     16.01 o
  -2  -8   3      335.32      327.09      9.99 o
  -1  -8   3       40.80       43.11      3.53 o
   0  -8   3      133.76      134.06      6.06 o
   1  -8   3      261.73      235.76      4.27 o
   2  -8   3       45.31       45.02      2.49 o
   3  -8   3       98.82       89.17      2.23 o
   4  -8   3       99.54      103.28      3.94 o
   5  -8   3      754.56      722.21     10.78 o
   6  -8   3        9.59        5.75      1.08 o
   7  -8   3        3.30        2.50      0.98 o
   8  -8   3        9.83       15.41      2.68 o
  -8  -7   3        6.62        2.38      1.80 o
  -7  -7   3        1.10        1.80      1.00 o
  -6  -7   3       83.20       79.70      3.89 o
  -5  -7   3      115.56      118.68      4.35 o
  -4  -7   3        1.04        0.64      0.65 o
  -3  -7   3       29.53       30.81      2.27 o
  -2  -7   3       95.64      103.91      5.31 o
  -1  -7   3       44.63       47.34      3.47 o
   0  -7   3      273.69      263.92      7.83 o
   1  -7   3      110.69      101.17      2.65 o
   2  -7   3      225.63      243.06      5.34 o
   3  -7   3      134.05      120.50      3.97 o
   4  -7   3       58.25       57.49      2.78 o
   5  -7   3        4.10        2.98      0.86 o
   6  -7   3      286.91      242.90      6.16 o
   7  -7   3        2.81        4.93      1.12 o
   8  -7   3        1.31       -1.02      1.22 o
  -8  -6   3        9.14        8.74      1.65 o
  -7  -6   3       53.59       57.43      3.55 o
  -6  -6   3        1.93        3.92      1.20 o
  -5  -6   3        5.11        2.81      0.76 o
  -4  -6   3       45.82       41.23      2.30 o
  -3  -6   3        0.31       -0.16      0.62 o
  -2  -6   3      114.79      118.11      5.23 o
  -1  -6   3     2147.48     2207.41     21.32 o
   0  -6   3     1118.37     1128.34     14.97 o
   1  -6   3      702.50      688.05      8.29 o
   2  -6   3      341.96      365.97      5.60 o
   3  -6   3       61.31       50.20      2.35 o
   4  -6   3        1.29        1.10      0.60 o
   5  -6   3        9.04        5.04      0.52 o
   6  -6   3        4.58        2.45      0.62 o
   7  -6   3       38.07       44.31      2.90 o
   8  -6   3        2.77        2.66      2.23 o
   9  -6   3        3.37        0.19      0.99 o
  -9  -5   3        1.61        1.98      1.02 o
  -8  -5   3        0.11       -0.11      0.85 o
  -7  -5   3      143.18      123.32      5.01 o
  -6  -5   3       52.25       60.92      3.26 o
  -5  -5   3        8.34        7.45      1.10 o
  -4  -5   3      140.04      143.34      4.15 o
  -3  -5   3        6.54       10.63      1.61 o
  -2  -5   3       60.83       47.57      3.06 o
  -1  -5   3      885.53      862.17      6.10 o
   0  -5   3     2264.48     2468.72     14.45 o
   1  -5   3      734.60      775.81      5.70 o
   2  -5   3      446.41      351.76      5.51 o
   3  -5   3       65.76       76.96      3.04 o
   4  -5   3       22.66       32.91      1.12 o
   5  -5   3        0.99        1.38      0.28 o
   6  -5   3       60.95       53.77      2.34 o
   7  -5   3       17.55       21.11      4.33 o
   8  -5   3       27.70       26.42      2.64 o
   9  -5   3        9.65        7.29      1.59 o
 -10  -4   3        1.36        0.23      1.63 o
  -9  -4   3        7.85       10.50      1.79 o
  -8  -4   3        1.18        1.86      0.93 o
  -7  -4   3       35.88       41.49      2.92 o
  -6  -4   3        3.59        2.48      0.76 o
  -5  -4   3      204.90      196.86      5.20 o
  -4  -4   3      216.12      254.89      5.35 o
  -3  -4   3      439.18      422.20      8.98 o
  -2  -4   3      197.28      228.56      4.32 o
  -1  -4   3      358.78      346.77      4.93 o
   0  -4   3     1255.89     1386.04      7.94 o
   1  -4   3      799.92      908.04      6.52 o
   2  -4   3      197.22      173.00      2.63 o
   3  -4   3       13.02        8.80      1.63 o
   4  -4   3      110.21      141.63      3.13 o
   5  -4   3        5.16        3.19      0.43 o
   6  -4   3        0.39       -0.33      0.55 o
   7  -4   3      130.72      142.91      5.60 o
   8  -4   3       24.03       23.51      3.43 o
   9  -4   3       14.89       16.23      2.28 o
 -10  -3   3        0.88       -1.34      1.34 o
  -9  -3   3        3.13        1.49      0.95 o
  -8  -3   3       16.90       19.30      2.14 o
  -7  -3   3        3.39        3.17      0.74 o
  -6  -3   3       50.58       51.15      2.83 o
  -5  -3   3      196.73      181.69      4.81 o
  -4  -3   3        5.65       12.05      1.42 o
  -3  -3   3       43.46       40.10      1.84 o
  -2  -3   3      133.83      128.80      3.32 o
  -1  -3   3     1989.18     2056.14     10.62 o
   0  -3   3     4261.96     4300.17     15.45 o
   1  -3   3      960.20      936.20      5.96 o
   2  -3   3       40.79       34.27      1.09 o
   3  -3   3     3386.70     3560.15     44.37 o
   4  -3   3      383.25      354.77      3.49 o
   5  -3   3       79.43       71.78      2.06 o
   6  -3   3       31.65       30.01      3.71 o
   7  -3   3       90.47       87.45      5.53 o
   8  -3   3        0.36        0.74      0.84 o
   9  -3   3        5.17        7.87      3.88 o
 -10  -2   3        9.47       10.36      1.88 o
  -9  -2   3        8.75       10.14      2.74 o
  -8  -2   3       22.87       23.65      3.47 o
  -7  -2   3      116.44      111.50      3.36 o
  -6  -2   3        0.40        0.08      0.72 o
  -5  -2   3      101.90      117.70      2.91 o
  -4  -2   3     1013.20     1125.39      8.29 o
  -3  -2   3       50.35       55.00      1.93 o
  -2  -2   3      996.72      976.31      6.93 o
  -1  -2   3     1165.40     1091.73      6.63 o
   0  -2   3      249.89      244.17      2.51 o
   1  -2   3      182.39      167.33      2.25 o
   2  -2   3     1704.05     1772.87      9.75 o
   3  -2   3      990.36      949.96      5.98 o
   4  -2   3      169.41      162.38      2.77 o
   5  -2   3       77.39       78.55      2.11 o
   6  -2   3      201.67      202.51      6.22 o
   7  -2   3       18.43       18.42      2.23 o
   8  -2   3        5.21        4.91      1.39 o
   9  -2   3        5.56       11.83      1.95 o
 -10  -1   3        3.60        5.27      1.44 o
  -9  -1   3        1.32        0.30      0.98 o
  -8  -1   3       71.85       76.17      2.96 o
  -7  -1   3        1.48       -0.84      0.84 o
  -6  -1   3        7.29        5.97      0.98 o
  -5  -1   3      129.49      127.84      2.56 o
  -4  -1   3     1525.71     1488.78     11.79 o
  -3  -1   3       39.97       41.61      1.47 o
  -2  -1   3     2362.39     2464.94      9.14 o
  -1  -1   3        6.02        5.97      0.37 o
   0  -1   3     2629.89     2336.72      7.45 o
   1  -1   3       65.90       54.19      1.81 o
   2  -1   3       66.28       63.64      1.88 o
   3  -1   3       26.29       34.89      1.94 o
   4  -1   3      138.42      131.25      4.19 o
   5  -1   3      186.74      167.78      8.76 o
   6  -1   3      281.02      301.81      7.65 o
   7  -1   3       34.13       33.36      2.84 o
   8  -1   3        5.39        4.44      2.54 o
   9  -1   3        0.48       -0.95      1.20 o
 -10   0   3        3.45        8.43      2.72 o
  -9   0   3        2.64        3.66      1.12 o
  -8   0   3       52.58       53.10      2.46 o
  -7   0   3       40.68       40.17      1.99 o
  -6   0   3       25.70       26.73      1.49 o
  -5   0   3        5.58        5.18      0.79 o
  -4   0   3        6.91        4.93      0.46 o
  -3   0   3       69.59       73.32      1.31 o
  -2   0   3     1441.85     1810.74      5.05 o
  -1   0   3    32287.49    31481.39     39.08 o
   0   0   3     4754.33     4670.31     17.26 o
   1   0   3     2667.25     2474.01     10.39 o
   2   0   3      599.60      701.50      8.00 o
   3   0   3      217.51      237.19      6.48 o
   4   0   3        2.07        0.52      0.94 o
   5   0   3       31.12       30.34      2.29 o
   6   0   3      162.97      169.26      5.81 o
   7   0   3      118.95      126.95      8.58 o
   8   0   3        4.07        3.48      1.30 o
   9   0   3       23.29       27.50      4.24 o
 -10   1   3       49.46       68.10      6.64 o
  -9   1   3        4.86        2.91      1.00 o
  -8   1   3      153.37      161.36      4.22 o
  -7   1   3      459.22      437.86      6.40 o
  -6   1   3       16.84       19.42      1.06 o
  -5   1   3      189.21      173.84      2.70 o
  -4   1   3      147.02      147.58      1.91 o
  -3   1   3       74.10       96.10      1.37 o
  -2   1   3      976.25      922.67      5.55 o
  -1   1   3     1693.52     1565.13      6.80 o
   0   1   3     1751.44     1788.63      7.83 o
   1   1   3       14.73       15.29      0.68 o
   2   1   3       79.48       94.38      1.84 o
   3   1   3      207.98      279.18      5.52 o
   4   1   3       77.82       74.12      3.22 o
   5   1   3       34.11       38.93      2.61 o
   6   1   3       65.66       67.32      3.76 o
   7   1   3        6.77        5.50      4.35 o
   8   1   3        1.29        0.59      1.05 o
 -10   2   3       14.43       13.76      3.23 o
  -9   2   3        0.23       -0.93      1.68 o
  -8   2   3       35.21       32.09      2.33 o
  -7   2   3       18.98       16.75      1.62 o
  -6   2   3       24.88       23.56      1.11 o
  -5   2   3      348.34      301.74      2.91 o
  -4   2   3     2233.85     2123.85     15.87 o
  -3   2   3      128.73      135.47      1.58 o
  -2   2   3      126.97      133.35      2.67 o
  -1   2   3     1934.63     1980.85      9.72 o
   0   2   3      163.29      145.28      2.49 o
   1   2   3      254.11      266.92      2.52 o
   2   2   3     1077.86     1123.23      7.17 o
   3   2   3     1122.91     1138.97     10.69 o
   4   2   3       11.50        9.70      1.19 o
   5   2   3       38.73       39.57      2.97 o
   6   2   3        0.10       -0.31      1.15 o
   7   2   3        7.76        6.35      1.54 o
   8   2   3        0.34       -0.65      1.56 o
 -10   3   3        2.55        2.43      1.74 o
  -9   3   3       24.11       29.77      4.19 o
  -8   3   3       17.75       20.79      1.84 o
  -7   3   3       21.78       15.16      1.39 o
  -6   3   3      124.89      144.49      2.93 o
  -5   3   3      304.50      315.23      3.55 o
  -4   3   3     1599.86     1534.39      8.22 o
  -3   3   3       43.19       49.73      0.93 o
  -2   3   3       54.18       70.05      0.96 o
  -1   3   3       40.87       50.17      1.42 o
   0   3   3       52.94       51.86      2.00 o
   1   3   3       92.47      107.30      2.12 o
   2   3   3       24.00       28.35      1.59 o
   3   3   3      125.06      144.10      4.75 o
   4   3   3        0.22        2.44      1.45 o
   5   3   3        5.59        6.47      1.98 o
   6   3   3       26.19       21.41      3.47 o
   7   3   3        4.85        5.53      2.38 o
 -10   4   3       13.20       14.08      3.50 o
  -9   4   3        2.01        0.21      1.49 o
  -8   4   3       20.77       22.05      3.30 o
  -7   4   3      124.97      153.93      4.10 o
  -6   4   3       51.91       56.64      1.74 o
  -5   4   3      130.37      128.59      2.13 o
  -4   4   3       69.64       76.67      1.93 o
  -3   4   3      186.09      202.23      2.13 o
  -2   4   3      167.28      220.71      2.50 o
  -1   4   3      486.70      567.42      6.45 o
   0   4   3     1143.74     1074.34      8.23 o
   1   4   3      372.63      426.45      5.69 o
   2   4   3       34.57       33.64      1.64 o
   3   4   3       52.54       65.39      2.72 o
   4   4   3        0.26       -0.20      1.18 o
   5   4   3        7.04        6.37      2.02 o
   6   4   3        1.87        0.72      1.26 o
   7   4   3       23.92       33.20      4.71 o
 -10   5   3       20.41       29.17      4.39 o
  -9   5   3        0.36        2.80      1.93 o
  -8   5   3        7.26        2.24      1.53 o
  -7   5   3        1.85        1.40      1.37 o
  -6   5   3        1.34        0.88      0.26 o
  -5   5   3        1.93        3.16      0.44 o
  -4   5   3       60.75       49.64      1.06 o
  -3   5   3      229.46      194.79      2.43 o
  -2   5   3      690.26      670.76      5.05 o
  -1   5   3       73.72       62.03      2.04 o
   0   5   3        0.48        1.87      0.71 o
   1   5   3        4.34        6.36      0.87 o
   2   5   3       87.58       88.82      5.32 o
   3   5   3        8.77        9.23      2.15 o
   4   5   3       38.33       30.81      3.80 o
   5   5   3        0.01       -0.72      1.60 o
   6   5   3       25.01       26.75      4.09 o
 -10   6   3        0.06        1.12      1.41 o
  -9   6   3        3.99        0.53      1.31 o
  -8   6   3       67.42       61.14      5.39 o
  -7   6   3        2.66        6.12      1.89 o
  -6   6   3        0.92        1.91      1.12 o
  -5   6   3       59.74       52.32      1.08 o
  -4   6   3        7.01        7.62      0.48 o
  -3   6   3       63.90       49.52      1.38 o
  -2   6   3       99.96       94.64      2.02 o
  -1   6   3        8.48        9.58      0.89 o
   0   6   3       49.67       49.99      2.50 o
   1   6   3       78.69       77.54      3.17 o
   2   6   3       43.18       49.67      4.20 o
   3   6   3       30.77       29.21      3.62 o
   4   6   3       44.27       40.89      4.50 o
   5   6   3        6.03        3.39      1.68 o
   6   6   3        0.00       -0.80      1.38 o
  -9   7   3        8.63        7.58      2.44 o
  -8   7   3        6.40        4.43      1.85 o
  -7   7   3        0.12       -0.44      1.18 o
  -6   7   3      268.77      265.03      6.52 o
  -5   7   3       47.40       39.61      1.74 o
  -4   7   3       33.20       32.34      1.18 o
  -3   7   3       13.27       14.92      0.84 o
  -2   7   3       50.29       62.62      1.69 o
  -1   7   3        0.34       -0.27      0.42 o
   0   7   3        0.19        1.26      0.58 o
   1   7   3        2.99        3.78      1.06 o
   2   7   3        6.54        9.63      2.22 o
   3   7   3        0.43        2.71      1.81 o
   4   7   3        2.69       -1.62      1.72 o
   5   7   3        0.03        1.34      1.34 o
  -9   8   3        1.21        2.14      1.75 o
  -8   8   3       31.37       31.78      4.07 o
  -7   8   3        0.14       -0.48      1.07 o
  -6   8   3       99.09       93.28      4.00 o
  -5   8   3        0.90        2.17      0.80 o
  -4   8   3       41.56       51.08      1.96 o
  -3   8   3        4.34        2.52      0.43 o
  -2   8   3        0.46        1.10      0.73 o
  -1   8   3       13.03       10.46      1.04 o
   0   8   3       34.08       27.53      1.74 o
   1   8   3        1.77        4.03      1.03 o
   2   8   3       75.19       76.20      5.65 o
   3   8   3       26.97       21.31      3.34 o
   4   8   3        0.16        1.10      1.51 o
  -9   9   3       41.99       44.93      5.17 o
  -8   9   3        7.64        6.45      2.17 o
  -7   9   3        1.07       -0.14      1.20 o
  -6   9   3        1.82        2.32      0.87 o
  -5   9   3      144.62      147.07      4.80 o
  -4   9   3       99.70      106.11      3.77 o
  -3   9   3       38.28       35.95      2.00 o
  -2   9   3      110.59      128.37      4.55 o
  -1   9   3       52.95       44.41      2.78 o
   0   9   3        4.94        5.90      0.90 o
   1   9   3        1.90        0.55      1.34 o
   2   9   3        2.29        3.63      1.82 o
   3   9   3        3.65        4.95      2.13 o
   4   9   3       17.92       17.52      3.31 o
  -9  10   3       41.86       49.43      5.44 o
  -8  10   3        1.79        1.13      1.10 o
  -7  10   3        4.27       14.15      2.52 o
  -6  10   3       13.33       14.48      2.47 o
  -5  10   3        5.70        7.57      1.46 o
  -4  10   3        2.23        3.79      1.10 o
  -3  10   3      185.55      192.78      4.84 o
  -2  10   3       70.83       76.77      3.80 o
  -1  10   3       41.03       33.56      2.58 o
   0  10   3        0.27        0.09      0.67 o
   1  10   3       69.30       75.20      4.03 o
   2  10   3        0.85        1.04      0.91 o
   3  10   3        0.99        2.25      1.04 o
  -7  11   3        0.06        0.27      1.62 o
  -6  11   3       33.27       32.84      4.58 o
  -5  11   3        0.81        1.69      0.94 o
  -4  11   3        6.29        9.01      3.90 o
  -3  11   3        0.92        0.98      1.05 o
  -2  11   3       76.61       80.53      6.45 o
  -1  11   3        4.95        3.72      1.14 o
   0  11   3        7.44        7.37      1.42 o
   1  11   3        0.23        2.31      1.02 o
   2  11   3       12.37       13.91      2.04 o
  -5  12   3        4.97        4.13      1.69 o
  -4  12   3        0.15        2.59      1.32 o
  -3  12   3        4.24        2.78      1.24 o
  -2  12   3        4.90        4.11      1.76 o
  -1  12   3        0.01       -1.86      1.86 o
   1  12   3        2.96        4.23      1.83 o
  -4  13   3       14.97       10.26      2.54 o
  -3  13   3        1.60        5.98      2.13 o
  -1  13   3        0.96       -0.90      1.75 o
   0 -15   4        2.77        3.32      1.66 o
   1 -15   4        9.79       10.36      2.61 o
   2 -15   4       19.39       32.55      4.32 o
   3 -15   4       41.16       49.86      5.20 o
   4 -15   4       19.32       27.75      3.99 o
   5 -15   4        7.21        5.45      1.96 o
  -2 -14   4        1.77        1.79      1.44 o
  -1 -14   4        2.41        1.89      1.49 o
   0 -14   4       23.97       28.87      4.05 o
   1 -14   4       15.12       15.94      2.99 o
   2 -14   4        9.85        8.83      2.29 o
   3 -14   4       16.42       15.08      2.85 o
   4 -14   4        4.65        5.04      1.36 o
   5 -14   4       25.12       26.50      3.55 o
   6 -14   4        1.69       -0.38      1.45 o
  -3 -13   4        0.55        0.74      1.30 o
  -2 -13   4        1.82        5.39      1.92 o
  -1 -13   4        6.09        5.50      1.85 o
   0 -13   4        8.07        7.03      2.16 o
   1 -13   4        0.41        0.65      1.09 o
   2 -13   4       33.32       36.06      4.11 o
   3 -13   4        0.18        2.07      1.16 o
   4 -13   4        0.05       -0.29      0.80 o
   5 -13   4       35.20       35.51      3.05 o
   6 -13   4       20.35       22.05      2.55 o
   7 -13   4       19.81       25.84      2.83 o
  -4 -12   4        1.69        3.67      1.75 o
  -3 -12   4        1.85        4.01      1.78 o
  -2 -12   4       39.24       36.02      4.23 o
  -1 -12   4       30.72       26.06      3.61 o
   0 -12   4      123.53      116.39      7.15 o
   1 -12   4       38.29       30.35      3.64 o
   2 -12   4        8.87        5.00      1.36 o
   3 -12   4      204.07      200.41      6.59 o
   4 -12   4      177.78      173.61      6.20 o
   5 -12   4       19.17       21.76      2.34 o
   6 -12   4       37.09       38.36      3.13 o
   7 -12   4        3.90        5.12      2.10 o
  -5 -11   4        0.01        1.14      1.23 o
  -4 -11   4        0.90        1.41      1.36 o
  -3 -11   4      164.30      166.05      8.80 o
  -2 -11   4       58.54       57.53      5.05 o
  -1 -11   4        1.56        4.32      1.75 o
   0 -11   4        0.67        0.43      0.95 o
   1 -11   4       49.60       41.40      4.01 o
   2 -11   4        6.77        4.80      1.00 o
   3 -11   4       46.18       47.54      3.10 o
   4 -11   4       18.20       17.00      1.92 o
   5 -11   4        4.12        6.20      1.35 o
   6 -11   4        4.62        2.15      1.04 o
   7 -11   4       41.51       46.94      4.71 o
  -6 -10   4       29.71       36.21      4.61 o
  -5 -10   4       16.12       18.14      3.27 o
  -4 -10   4        5.46        4.91      1.89 o
  -3 -10   4      135.56      128.08      7.38 o
  -2 -10   4       26.42       24.83      3.24 o
  -1 -10   4        0.00        0.56      0.88 o
   0 -10   4       11.03        9.60      1.98 o
   1 -10   4        7.22        7.91      1.80 o
   2 -10   4       26.03       28.08      3.12 o
   3 -10   4      882.32      867.77      7.76 o
   4 -10   4        1.79        3.39      1.14 o
   5 -10   4        5.77        8.74      1.37 o
   6 -10   4        2.53        1.87      0.77 o
   7 -10   4       51.53       44.92      3.14 o
  -7  -9   4        9.45       14.10      2.19 o
  -6  -9   4        0.27        2.68      1.15 o
  -5  -9   4        5.07        4.27      1.83 o
  -4  -9   4      534.60      537.06      8.95 o
  -3  -9   4       89.68       99.72      6.15 o
  -2  -9   4       91.34       73.42      5.01 o
  -1  -9   4       30.77       32.88      3.33 o
   0  -9   4      610.40      639.70     14.07 o
   1  -9   4       37.98       29.78      3.05 o
   2  -9   4       47.03       45.75      2.68 o
   3  -9   4      360.27      331.20      8.72 o
   4  -9   4      427.27      407.11      8.24 o
   5  -9   4       53.55       57.91      3.26 o
   6  -9   4       18.46       16.06      2.51 o
   7  -9   4       28.98       32.57      2.59 o
   8  -9   4        0.27       -0.58      1.20 o
  -7  -8   4       11.36        8.50      2.42 o
  -6  -8   4        0.19        0.38      0.73 o
  -5  -8   4        0.78        1.04      1.05 o
  -4  -8   4      498.02      525.88     13.03 o
  -3  -8   4        0.12        2.49      1.43 o
  -2  -8   4      382.17      363.89     10.41 o
  -1  -8   4       21.17       15.11      2.22 o
   0  -8   4     1574.09     1630.07     20.97 o
   1  -8   4       15.21       11.51      1.75 o
   2  -8   4       90.01       75.11      3.21 o
   3  -8   4      443.80      424.20      7.76 o
   4  -8   4      123.81      127.04      4.41 o
   5  -8   4      283.22      265.17     14.24 o
   6  -8   4      115.12      106.62      4.26 o
   7  -8   4        2.44        3.15      1.07 o
   8  -8   4        5.82        4.98      1.76 o
  -8  -7   4        8.03        5.94      1.34 o
  -7  -7   4       80.38       70.60      3.96 o
  -6  -7   4       12.82       12.13      1.64 o
  -5  -7   4       79.83       77.97      3.58 o
  -4  -7   4        1.08        0.09      0.79 o
  -3  -7   4       57.97       54.72      4.08 o
  -2  -7   4      122.17      117.96      5.60 o
  -1  -7   4        1.44        2.58      1.01 o
   0  -7   4      348.81      380.04      9.50 o
   1  -7   4       13.33       18.02      2.08 o
   2  -7   4        5.24        6.17      0.96 o
   3  -7   4       13.17       12.03      1.32 o
   4  -7   4        1.71        3.53      0.84 o
   5  -7   4        0.00        1.18      0.65 o
   6  -7   4       19.63       17.36      1.73 o
   7  -7   4      226.70      216.46      9.59 o
   8  -7   4        2.24        1.86      1.10 o
   9  -7   4        0.56        0.08      1.19 o
  -9  -6   4        0.48        2.75      1.29 o
  -8  -6   4        2.82        3.06      1.20 o
  -7  -6   4        2.35        3.10      1.00 o
  -6  -6   4      143.66      148.87      5.18 o
  -5  -6   4        3.87        5.19      1.09 o
  -4  -6   4       67.04       64.63      4.34 o
  -3  -6   4       53.49       50.16      3.61 o
  -2  -6   4        0.34        0.45      0.65 o
  -1  -6   4        6.36        5.25      1.12 o
   0  -6   4     7680.09     8223.70     41.12 o
   1  -6   4        0.36        1.34      1.01 o
   2  -6   4      125.31      139.90      3.82 o
   3  -6   4      375.92      336.66      7.87 o
   4  -6   4       30.20       31.60      1.98 o
   5  -6   4       11.26       13.76      1.40 o
   6  -6   4       84.70       88.69      3.55 o
   7  -6   4        8.80       12.25      2.53 o
   8  -6   4       29.44       25.10      3.69 o
   9  -6   4        0.00        1.69      1.56 o
 -10  -5   4        0.80       -1.75      1.75 o
  -9  -5   4        7.43        5.91      1.47 o
  -8  -5   4        2.40        3.22      1.22 o
  -7  -5   4       30.82       28.96      2.48 o
  -6  -5   4       41.57       38.07      2.55 o
  -5  -5   4      107.06      104.21      3.86 o
  -4  -5   4       20.43       19.34      2.32 o
  -3  -5   4        0.01        1.55      0.77 o
  -2  -5   4       77.91       83.90      4.03 o
  -1  -5   4      109.48      123.48      3.31 o
   0  -5   4     1611.89     1544.20      9.47 o
   1  -5   4      285.86      398.14      5.92 o
   2  -5   4       13.42       19.32      1.34 o
   3  -5   4      247.05      259.04      4.97 o
   4  -5   4       87.70       91.23      3.12 o
   5  -5   4       64.42       65.67      2.75 o
   6  -5   4       26.84       21.32      1.68 o
   7  -5   4      129.15      123.78      7.39 o
   8  -5   4        0.76        1.64      1.16 o
   9  -5   4        3.94        6.21      2.13 o
 -10  -4   4        1.24        0.30      1.20 o
  -9  -4   4        0.02        0.69      0.87 o
  -8  -4   4        7.63        4.44      1.69 o
  -7  -4   4        0.00        1.24      1.25 o
  -6  -4   4        6.20        7.45      1.20 o
  -5  -4   4      122.69      155.57      4.59 o
  -4  -4   4        5.13        5.18      1.32 o
  -3  -4   4       63.17       55.02      3.23 o
  -2  -4   4      294.47      316.55      6.01 o
  -1  -4   4        1.32        2.62      0.55 o
   0  -4   4      279.08      288.24      4.65 o
   1  -4   4       42.00       62.29      1.78 o
   2  -4   4      291.96      302.83      5.92 o
   3  -4   4      566.66      646.62      7.20 o
   4  -4   4       19.12       30.81      1.69 o
   5  -4   4        6.54        5.37      0.55 o
   6  -4   4       15.55        7.30      1.49 o
   7  -4   4        0.09        0.88      1.10 o
   8  -4   4        1.01        2.11      1.48 o
   9  -4   4        0.01        0.12      1.31 o
 -10  -3   4        0.02       -0.55      0.97 o
  -9  -3   4        5.43        3.83      1.18 o
  -8  -3   4        2.60        0.40      0.55 o
  -7  -3   4       38.80       42.43      2.31 o
  -6  -3   4       15.29       19.68      1.79 o
  -5  -3   4      134.67      153.49      4.36 o
  -4  -3   4     1142.95     1175.97     14.68 o
  -3  -3   4      420.92      415.84      5.67 o
  -2  -3   4      405.04      435.47      7.30 o
  -1  -3   4      282.83      286.44      8.07 o
   0  -3   4      645.21      629.04      4.52 o
   1  -3   4       20.43       18.45      1.08 o
   2  -3   4       15.79       19.89      1.14 o
   3  -3   4        0.17        3.67      1.24 o
   4  -3   4        8.16        4.35      0.60 o
   5  -3   4       27.37       29.23      1.85 o
   6  -3   4       56.57       44.97      4.16 o
   7  -3   4       20.25       25.25      3.56 o
   8  -3   4        1.28       -0.02      1.30 o
   9  -3   4        0.07        0.74      1.51 o
 -10  -2   4        1.32        2.98      1.34 o
  -9  -2   4       20.82       21.64      2.37 o
  -8  -2   4        0.31       -0.06      0.64 o
  -7  -2   4        0.09       -0.66      0.66 o
  -6  -2   4      193.05      175.92      3.94 o
  -5  -2   4        3.07        2.29      0.59 o
  -4  -2   4      228.44      238.36      4.91 o
  -3  -2   4       57.90       79.30      3.14 o
  -2  -2   4      197.81      177.45      4.11 o
  -1  -2   4       47.45       32.20      1.67 o
   0  -2   4      847.17      719.40      4.02 o
   1  -2   4     1022.88     1063.79      8.57 o
   2  -2   4        6.38        3.42      0.53 o
   3  -2   4      110.11      119.06      5.45 o
   4  -2   4      241.91      217.69      8.07 o
   5  -2   4        8.36        5.18      1.50 o
   6  -2   4      137.79      138.99      7.71 o
   7  -2   4        5.73        6.11      1.89 o
   8  -2   4        1.28        2.54      1.59 o
 -10  -1   4        3.38        7.77      2.77 o
  -9  -1   4       29.28       32.84      2.75 o
  -8  -1   4        2.15        1.80      0.78 o
  -7  -1   4       19.49       15.36      1.53 o
  -6  -1   4        8.62       10.56      0.99 o
  -5  -1   4       16.13       20.70      1.04 o
  -4  -1   4        0.03        2.49      0.52 o
  -3  -1   4       39.68       61.11      1.91 o
  -2  -1   4      332.87      364.44      3.47 o
  -1  -1   4    13891.35    14187.15     33.13 o
   0  -1   4     2002.07     1924.78      9.21 o
   1  -1   4     1504.62     1387.79      7.12 o
   2  -1   4      359.98      405.51      9.01 o
   3  -1   4       73.53       72.25      4.31 o
   4  -1   4       93.94       88.98      5.27 o
   5  -1   4      182.92      182.54      8.26 o
   6  -1   4        7.67        6.03      1.98 o
   7  -1   4       14.02       20.09      3.47 o
   8  -1   4        5.50        6.53      2.08 o
 -10   0   4       26.22       30.36      4.71 o
  -9   0   4        7.97       11.33      1.61 o
  -8   0   4       36.56       39.85      2.14 o
  -7   0   4      132.40      119.82      3.39 o
  -6   0   4       29.82       33.15      1.37 o
  -5   0   4        0.09        0.78      0.43 o
  -4   0   4       21.10       16.06      1.01 o
  -3   0   4      337.49      311.63      3.01 o
  -2   0   4     2512.70     2559.99      9.97 o
  -1   0   4     2441.73     2534.19      7.28 o
   0   0   4       33.27       27.76      1.10 o
   1   0   4       32.06       41.09      1.39 o
   2   0   4       58.34       55.58      2.34 o
   3   0   4       31.81       21.82      2.48 o
   4   0   4        0.00       -0.67      1.19 o
   5   0   4       34.92       31.69      3.64 o
   6   0   4       51.94       56.75      5.23 o
   7   0   4       32.28       33.71      4.35 o
   8   0   4       28.63       34.61      4.85 o
 -10   1   4       37.71       42.52      5.30 o
  -9   1   4        1.33       -1.97      1.97 o
  -8   1   4       20.39       25.20      1.76 o
  -7   1   4        0.72        1.62      0.64 o
  -6   1   4       13.42       11.00      0.76 o
  -5   1   4       47.48       49.68      1.34 o
  -4   1   4      292.54      245.28      3.03 o
  -3   1   4     4145.83     4036.53     29.85 o
  -2   1   4      139.07      192.43      2.11 o
  -1   1   4      602.21      693.22      5.15 o
   0   1   4      603.03      538.88      4.20 o
   1   1   4        1.98        3.16      0.43 o
   2   1   4       16.14       10.09      0.69 o
   3   1   4        2.68        2.78      1.03 o
   4   1   4      615.49      615.96     14.72 o
   5   1   4      401.48      377.89     12.53 o
   6   1   4        0.56       -0.66      1.41 o
   7   1   4        8.61        8.99      2.59 o
 -10   2   4        3.28        4.42      2.37 o
  -9   2   4        0.42       -2.19      2.19 o
  -8   2   4       10.17        7.11      3.49 o
  -7   2   4      150.86      146.06      2.85 o
  -6   2   4      115.32      110.97      1.89 o
  -5   2   4       10.76        9.62      0.77 o
  -4   2   4      173.80      195.63      2.64 o
  -3   2   4      158.36      145.41      3.84 o
  -2   2   4      105.62       77.94      1.50 o
  -1   2   4     1496.85     1431.00      8.69 o
   0   2   4       17.93       21.44      1.08 o
   1   2   4        4.93        8.21      0.54 o
   2   2   4      200.29      216.58      3.40 o
   3   2   4       37.12       28.16      1.43 o
   4   2   4        7.72        8.51      2.01 o
   5   2   4        8.23        6.88      2.11 o
   6   2   4        0.14       -1.92      1.92 o
   7   2   4        1.97        3.19      1.86 o
 -10   3   4        0.54       -0.52      1.88 o
  -9   3   4       20.22       21.68      3.59 o
  -8   3   4       59.68       55.58      5.23 o
  -7   3   4       13.91       13.48      1.66 o
  -6   3   4      163.12      137.45      2.98 o
  -5   3   4        9.87       13.91      0.99 o
  -4   3   4     1135.94     1119.72     16.73 o
  -3   3   4      643.72      572.20      8.62 o
  -2   3   4       33.25       27.70      0.75 o
  -1   3   4      180.81      165.22      3.25 o
   0   3   4      289.29      276.87      4.10 o
   1   3   4      191.25      194.43      2.70 o
   2   3   4        5.96        6.34      0.68 o
   3   3   4       19.80       25.45      1.31 o
   4   3   4        4.24        3.72      1.52 o
   5   3   4        0.10        2.14      1.66 o
   6   3   4        0.94        1.18      1.54 o
   7   3   4        0.57        0.06      1.20 o
 -10   4   4        1.40        0.89      1.49 o
  -9   4   4        0.06       -1.20      1.59 o
  -8   4   4        3.03       -1.64      1.86 o
  -7   4   4        0.63        4.23      1.53 o
  -6   4   4        4.14        2.61      0.53 o
  -5   4   4        4.81        5.38      0.58 o
  -4   4   4       13.99       14.69      0.76 o
  -3   4   4      100.21       99.45      2.67 o
  -2   4   4       31.10       31.27      0.85 o
  -1   4   4       69.63       75.97      2.44 o
   0   4   4      231.98      250.34      7.18 o
   1   4   4       36.43       46.97      1.50 o
   2   4   4       71.06       72.12      2.13 o
   3   4   4        5.13        3.71      0.76 o
   4   4   4        0.22       -1.08      1.15 o
   5   4   4       90.81       80.91      6.46 o
   6   4   4        0.65       -0.39      1.55 o
 -10   5   4        2.07        0.78      1.45 o
  -9   5   4        6.51        8.93      2.46 o
  -8   5   4        5.35        7.61      2.01 o
  -7   5   4        3.93        3.71      1.33 o
  -6   5   4        0.27        0.45      0.86 o
  -5   5   4        0.86        0.69      0.32 o
  -4   5   4       26.65       27.88      1.23 o
  -3   5   4       74.68       67.65      1.45 o
  -2   5   4      493.06      525.34      4.00 o
  -1   5   4      100.78      104.70      3.86 o
   0   5   4        9.67        7.71      1.00 o
   1   5   4        0.26        0.40      0.46 o
   2   5   4        0.00        0.88      0.98 o
   3   5   4        1.55        1.89      1.25 o
   4   5   4        0.03        1.10      1.14 o
   5   5   4        0.06        0.91      1.36 o
   6   5   4        1.47        1.39      1.67 o
 -10   6   4       12.85       12.57      3.11 o
  -9   6   4        0.24        3.09      1.96 o
  -8   6   4       14.32       10.60      2.58 o
  -7   6   4       28.51       19.42      3.02 o
  -6   6   4       52.87       44.21      3.95 o
  -5   6   4       13.42       16.36      1.59 o
  -4   6   4        6.48        5.12      0.42 o
  -3   6   4        9.26       12.63      0.73 o
  -2   6   4        5.76        4.51      0.42 o
  -1   6   4       24.07       24.17      1.76 o
   0   6   4       26.28       29.82      2.89 o
   1   6   4       57.62       55.03      2.78 o
   2   6   4       31.38       25.60      3.24 o
   3   6   4       12.35       11.95      2.51 o
   4   6   4        3.28        4.38      1.88 o
   5   6   4        0.30       -0.75      1.43 o
  -9   7   4        1.00        0.18      1.55 o
  -8   7   4        0.12        1.76      1.31 o
  -7   7   4        2.23        6.30      1.77 o
  -6   7   4      240.02      234.33      6.33 o
  -5   7   4      137.22      146.95      3.20 o
  -4   7   4        0.45        0.03      0.37 o
  -3   7   4        2.63        3.06      0.43 o
  -2   7   4       14.41       13.62      0.90 o
  -1   7   4       16.79       18.51      1.32 o
   0   7   4       12.01       14.48      1.54 o
   1   7   4      690.53      738.50     10.78 o
   2   7   4       30.16       36.73      4.01 o
   3   7   4        7.40        4.41      1.74 o
   4   7   4        0.01       -2.04      2.04 o
  -9   8   4        0.93        2.52      1.75 o
  -8   8   4        1.71        1.77      1.59 o
  -7   8   4        0.28        1.21      1.20 o
  -6   8   4      173.95      186.03      6.47 o
  -5   8   4      586.80      607.09      9.73 o
  -4   8   4        9.18       12.89      1.01 o
  -3   8   4        0.83       -0.21      0.73 o
  -2   8   4       10.70       11.31      1.34 o
  -1   8   4       81.49       85.20      2.89 o
   0   8   4        4.31        7.65      1.45 o
   1   8   4       97.71      108.24      4.44 o
   2   8   4        1.73        1.49      1.57 o
   3   8   4        1.12        3.90      1.61 o
   4   8   4        4.76        2.29      1.59 o
  -9   9   4       28.24       32.12      4.42 o
  -8   9   4        0.81        1.57      1.18 o
  -7   9   4        5.57        6.18      1.82 o
  -6   9   4        1.00        1.46      0.90 o
  -5   9   4      100.71      100.57      6.41 o
  -4   9   4        2.82        2.13      1.13 o
  -3   9   4        1.43        0.87      0.89 o
  -2   9   4      104.96      102.85      4.14 o
  -1   9   4       11.01        7.13      1.21 o
   0   9   4        0.04        0.08      0.66 o
   1   9   4       59.92       60.03      2.84 o
   2   9   4        0.07        1.05      1.36 o
   3   9   4       46.45       49.22      5.23 o
  -9  10   4        0.30        1.49      1.84 o
  -7  10   4        0.06        0.28      0.97 o
  -6  10   4       56.69       51.03      4.74 o
  -5  10   4       70.10       70.37      4.20 o
  -4  10   4      193.40      201.12      7.00 o
  -3  10   4       59.92       75.82      4.38 o
  -2  10   4       27.36       29.93      3.97 o
  -1  10   4       38.24       39.20      3.87 o
   0  10   4        3.40        4.36      0.88 o
   1  10   4        0.01       -0.36      0.74 o
   2  10   4        2.32       -0.14      0.84 o
  -6  11   4        1.18        3.12      1.21 o
  -5  11   4        7.96        8.54      1.71 o
  -4  11   4        0.23        2.41      1.20 o
  -3  11   4       22.00       15.00      2.18 o
  -2  11   4        3.56        3.83      1.88 o
  -1  11   4        0.04       -1.00      1.45 o
   0  11   4        0.03        0.08      1.41 o
   1  11   4       22.58       26.35      2.69 o
   2  11   4        0.30        0.24      1.11 o
  -6  12   4        2.95        1.40      1.53 o
  -5  12   4        0.86       -0.73      1.40 o
  -4  12   4       15.82       11.79      2.03 o
  -3  12   4        7.18        7.00      1.68 o
  -2  12   4        9.75        8.51      2.49 o
  -1  12   4        3.10        3.06      1.43 o
  -5  13   4        0.27        1.93      1.28 o
  -4  13   4        0.07       -0.87      1.19 o
   0 -15   5        1.46       -1.49      1.49 o
   1 -15   5        0.42        2.22      1.73 o
   2 -15   5       61.64       62.76      5.94 o
   3 -15   5       26.28       23.81      3.82 o
   4 -15   5      100.60      123.38      8.24 o
  -2 -14   5        0.45        1.02      1.41 o
  -1 -14   5       14.19       12.08      2.83 o
   0 -14   5        2.03        0.39      1.37 o
   1 -14   5        6.91        7.93      2.19 o
   2 -14   5       22.84       19.62      3.24 o
   3 -14   5       26.52       26.71      3.78 o
   4 -14   5        0.91        3.25      1.81 o
   5 -14   5        0.50        0.92      1.22 o
   6 -14   5        6.38        4.98      2.12 o
  -3 -13   5        2.65        4.39      2.14 o
  -2 -13   5        0.14        3.12      1.78 o
  -1 -13   5        0.14        0.19      1.16 o
   0 -13   5       17.60       11.94      2.84 o
   1 -13   5       24.95       19.03      3.09 o
   2 -13   5       28.47       26.48      3.64 o
   3 -13   5        8.82        7.92      2.26 o
   4 -13   5       33.62       43.58      4.63 o
   5 -13   5        0.95        1.65      1.21 o
   6 -13   5        6.35        5.10      1.47 o
   7 -13   5       44.17       56.32      5.67 o
  -4 -12   5       23.71       19.94      3.52 o
  -3 -12   5        2.51        2.71      1.53 o
  -2 -12   5        6.79        9.13      2.33 o
  -1 -12   5       23.29       16.58      2.97 o
   0 -12   5       58.40       51.76      4.88 o
   1 -12   5      142.04      116.64      7.12 o
   2 -12   5        4.83        5.05      1.81 o
   3 -12   5        9.22        5.66      1.73 o
   4 -12   5       80.65       73.69      5.73 o
   5 -12   5       28.80       28.60      2.68 o
   6 -12   5       30.36       32.60      2.91 o
   7 -12   5        1.18       -1.15      1.40 o
  -5 -11   5        6.66        6.68      2.17 o
  -4 -11   5       11.80       20.05      3.33 o
  -3 -11   5        0.11        1.22      1.34 o
  -2 -11   5       15.30       15.79      2.87 o
  -1 -11   5       73.67       68.96      5.41 o
   0 -11   5      131.74       97.25      6.25 o
   1 -11   5        2.49        2.15      1.18 o
   2 -11   5      104.17      106.81      6.37 o
   3 -11   5        0.16        1.13      1.09 o
   4 -11   5       55.88       63.02      3.60 o
   5 -11   5       26.27       23.37      2.32 o
   6 -11   5       73.98       76.36      3.42 o
   7 -11   5        5.40        6.36      1.45 o
  -6 -10   5        2.49        2.41      1.40 o
  -5 -10   5        0.51        1.85      1.83 o
  -4 -10   5       11.53        8.75      2.37 o
  -3 -10   5      158.67      161.98      8.20 o
  -2 -10   5       33.10       24.35      2.75 o
  -1 -10   5      109.32      104.44      6.23 o
   0 -10   5      153.32      161.06      7.60 o
   1 -10   5       12.16        9.28      1.98 o
   2 -10   5       45.04       39.11      3.59 o
   3 -10   5     1082.83     1059.63     19.52 o
   4 -10   5       25.22       27.24      3.69 o
   5 -10   5      175.57      173.17      5.86 o
   6 -10   5        5.88        7.47      1.74 o
   7 -10   5        0.04        0.73      1.18 o
  -7  -9   5       52.54       55.75      5.69 o
  -6  -9   5       21.54       22.46      3.58 o
  -5  -9   5       40.36       36.52      2.64 o
  -4  -9   5       41.65       44.53      4.53 o
  -3  -9   5      830.86      854.89     17.63 o
  -2  -9   5        8.28        4.05      1.03 o
  -1  -9   5        0.92        0.92      0.83 o
   0  -9   5       89.20       98.80      5.61 o
   1  -9   5        2.04        1.11      1.14 o
   2  -9   5      132.86      129.95      6.40 o
   3  -9   5       50.51       52.56      4.27 o
   4  -9   5       26.53       30.51      2.35 o
   5  -9   5      106.40      108.64      4.45 o
   6  -9   5       27.57       28.77      2.38 o
   7  -9   5        2.95        1.60      1.44 o
   8  -9   5        3.29        2.05      1.29 o
  -8  -8   5        1.30        1.29      1.64 o
  -7  -8   5        0.07        1.10      0.76 o
  -6  -8   5       24.21       20.02      2.35 o
  -5  -8   5        0.64       -1.16      2.09 o
  -4  -8   5      828.45      824.62     17.13 o
  -3  -8   5        1.37        2.46      1.24 o
  -2  -8   5       17.02       14.18      2.16 o
  -1  -8   5      176.15      168.33      7.00 o
   0  -8   5       66.18       63.16      4.26 o
   1  -8   5        0.00        1.29      0.78 o
   2  -8   5       66.23       75.87      4.67 o
   3  -8   5      376.98      378.94     10.72 o
   4  -8   5      144.42      146.20      6.76 o
   5  -8   5       44.22       40.12      2.14 o
   6  -8   5       78.08       61.05      3.28 o
   7  -8   5        0.00       -0.09      1.23 o
   8  -8   5        0.43       -0.19      1.09 o
   9  -8   5        0.03       -0.46      1.48 o
  -8  -7   5        4.80        4.14      1.24 o
  -7  -7   5        3.67        2.87      2.11 o
  -6  -7   5       58.03       61.24      3.45 o
  -5  -7   5       16.37        8.59      2.17 o
  -4  -7   5       56.11       42.16      3.72 o
  -3  -7   5       30.50       28.52      2.95 o
  -2  -7   5      341.04      350.19      9.66 o
  -1  -7   5      342.58      349.57      9.41 o
   0  -7   5      204.43      195.17      6.92 o
   1  -7   5        1.91        2.14      0.94 o
   2  -7   5      164.52      168.44      6.64 o
   3  -7   5      665.22      614.64     13.23 o
   4  -7   5       38.31       39.57      2.37 o
   5  -7   5       53.01       44.91      2.61 o
   6  -7   5        4.69        6.15      1.16 o
   7  -7   5        0.20        0.96      1.39 o
   8  -7   5        3.85        1.35      1.58 o
   9  -7   5        6.79        4.70      1.92 o
  -9  -6   5        2.55        0.25      0.93 o
  -8  -6   5        0.16        1.03      1.03 o
  -7  -6   5       43.64       36.97      2.82 o
  -6  -6   5        0.00       -0.40      0.82 o
  -5  -6   5        7.00        5.56      1.44 o
  -4  -6   5        0.03        0.65      0.82 o
  -3  -6   5        8.30        4.54      1.27 o
  -2  -6   5       67.22       58.85      3.75 o
  -1  -6   5      456.69      516.45     10.65 o
   0  -6   5      259.05      346.36      8.68 o
   1  -6   5      404.55      480.05     10.33 o
   2  -6   5       35.98       29.95      2.73 o
   3  -6   5       43.37       29.47      2.86 o
   4  -6   5        7.55        7.84      1.13 o
   5  -6   5       76.61       76.64      3.12 o
   6  -6   5        1.32        0.79      0.94 o
   7  -6   5       75.73       78.38      6.21 o
   8  -6   5        1.88        2.71      1.47 o
   9  -6   5        0.10       -1.58      1.58 o
 -10  -5   5        1.55        2.27      1.20 o
  -9  -5   5       15.06       15.02      2.48 o
  -8  -5   5        0.65        6.04      1.52 o
  -7  -5   5       27.01       22.08      2.19 o
  -6  -5   5       66.86       60.77      4.52 o
  -5  -5   5        8.98        7.25      1.61 o
  -4  -5   5        6.39        4.01      1.21 o
  -3  -5   5       90.23       65.41      3.78 o
  -2  -5   5        8.98       13.68      1.74 o
  -1  -5   5        0.69        4.18      1.09 o
   0  -5   5      157.28      134.67      5.06 o
   1  -5   5       27.98       40.96      1.87 o
   2  -5   5        8.45       12.53      1.13 o
   3  -5   5       29.13       28.26      2.79 o
   4  -5   5        9.29       14.83      2.26 o
   5  -5   5       59.38       64.88      4.89 o
   6  -5   5       70.63       59.00      5.02 o
   7  -5   5        5.83        6.62      2.13 o
   8  -5   5       19.23       15.49      3.21 o
 -10  -4   5        4.85       10.05      1.90 o
  -9  -4   5       11.31       12.79      1.94 o
  -8  -4   5        1.86        3.29      0.87 o
  -7  -4   5        1.97        0.37      0.73 o
  -6  -4   5       13.11       13.83      1.62 o
  -5  -4   5        5.12        5.11      1.25 o
  -4  -4   5      233.55      256.84      7.40 o
  -3  -4   5      398.61      389.49      8.33 o
  -2  -4   5      129.08      106.78      2.92 o
  -1  -4   5      322.45      372.24      5.54 o
   0  -4   5        5.04        8.19      0.60 o
   1  -4   5       25.06       19.96      2.48 o
   2  -4   5     1450.52     1587.69     11.28 o
   3  -4   5      163.94      148.34      6.36 o
   4  -4   5       10.10        6.40      1.47 o
   5  -4   5        0.17        1.11      0.95 o
   6  -4   5        6.17       -0.31      1.68 o
   7  -4   5        0.03        0.80      1.42 o
   8  -4   5        2.27        1.87      1.83 o
 -10  -3   5        0.26        0.71      1.45 o
  -9  -3   5        3.38        3.15      1.09 o
  -8  -3   5       34.60       36.32      2.15 o
  -7  -3   5        1.84        3.37      0.92 o
  -6  -3   5      262.13      251.27      6.45 o
  -5  -3   5       20.95       25.92      2.45 o
  -4  -3   5      352.73      390.24      5.95 o
  -3  -3   5        8.79       13.37      1.04 o
  -2  -3   5       67.96       82.89      2.32 o
  -1  -3   5       25.75       23.33      1.00 o
   0  -3   5      107.18      100.72      2.59 o
   1  -3   5      202.08      214.99      2.93 o
   2  -3   5        1.50        2.11      0.42 o
   3  -3   5       99.50      115.33      5.62 o
   4  -3   5       28.88       35.01      3.42 o
   5  -3   5       64.47       63.78      4.88 o
   6  -3   5        7.81        4.27      1.47 o
   7  -3   5       13.11       14.03      2.94 o
   8  -3   5        8.71       11.04      2.78 o
 -10  -2   5        2.61        1.36      1.58 o
  -9  -2   5        6.72        3.50      1.13 o
  -8  -2   5        9.29        9.16      1.18 o
  -7  -2   5       51.60       57.41      2.46 o
  -6  -2   5       44.72       42.63      1.97 o
  -5  -2   5       72.44       84.74      2.39 o
  -4  -2   5      287.43      318.52     10.08 o
  -3  -2   5       14.94        7.39      0.94 o
  -2  -2   5      345.29      333.49      3.51 o
  -1  -2   5      444.87      421.34      3.45 o
   0  -2   5       23.83       25.25      1.02 o
   1  -2   5      950.57      959.15      9.05 o
   2  -2   5      709.45      677.14      4.93 o
   3  -2   5       12.00        8.25      0.53 o
   4  -2   5       16.51       19.94      2.67 o
   5  -2   5      685.51      657.74     16.10 o
   6  -2   5      191.74      192.90      9.48 o
   7  -2   5        3.00        3.93      1.78 o
   8  -2   5        0.43        0.80      1.34 o
 -10  -1   5        7.43        6.31      2.51 o
  -9  -1   5       10.20       10.67      1.28 o
  -8  -1   5      213.72      200.01      4.80 o
  -7  -1   5        4.26        3.39      0.78 o
  -6  -1   5      146.95      149.32      3.71 o
  -5  -1   5      181.32      184.69      3.61 o
  -4  -1   5       14.25       10.73      0.97 o
  -3  -1   5       50.89       53.65      1.40 o
  -2  -1   5     5021.37     4876.73     10.82 o
  -1  -1   5     2723.10     2736.13      7.85 o
   0  -1   5      256.54      284.13      3.04 o
   1  -1   5      150.26      192.26      3.01 o
   2  -1   5        3.35        2.08      0.76 o
   3  -1   5       77.18       80.70      4.88 o
   4  -1   5        0.30       -0.86      1.31 o
   5  -1   5       48.29       45.43      4.51 o
   6  -1   5       12.47       15.88      3.06 o
   7  -1   5        0.70        2.42      1.61 o
   8  -1   5        7.61       10.86      2.89 o
 -10   0   5        0.00        0.16      1.78 o
  -9   0   5        3.87        3.19      1.12 o
  -8   0   5       25.85       31.33      1.91 o
  -7   0   5       80.08       86.21      2.82 o
  -6   0   5       13.79       13.77      0.88 o
  -5   0   5        1.20        5.07      0.61 o
  -4   0   5      823.64      822.07      8.36 o
  -3   0   5        1.20        0.21      0.17 o
  -2   0   5      325.24      334.30      4.00 o
  -1   0   5     1846.89     1807.46      6.63 o
   0   0   5      102.25       91.15      1.98 o
   1   0   5      275.87      272.98      4.46 o
   2   0   5       66.09       62.88      4.02 o
   3   0   5       16.67       18.31      2.45 o
   4   0   5        3.42        2.52      1.43 o
   5   0   5      413.04      405.55     13.18 o
   6   0   5       59.78       62.55      5.79 o
   7   0   5       25.05       23.63      3.83 o
 -10   1   5       29.85       28.19      4.36 o
  -9   1   5       11.22        7.29      1.49 o
  -8   1   5      452.39      426.63      6.60 o
  -7   1   5        0.00        1.28      0.69 o
  -6   1   5        3.42        2.98      0.41 o
  -5   1   5      356.39      324.75      3.95 o
  -4   1   5       90.19      103.51      2.19 o
  -3   1   5      219.92      198.14      2.37 o
  -2   1   5     1174.49     1061.80      6.08 o
  -1   1   5      222.34      209.16      2.37 o
   0   1   5       64.84       74.06      1.73 o
   1   1   5      874.59      890.66      8.44 o
   2   1   5       39.63       43.80      2.48 o
   3   1   5       86.04       83.81      5.28 o
   4   1   5        0.58        2.53      1.77 o
   5   1   5        1.83        3.10      1.33 o
   6   1   5        0.01       -1.36      1.75 o
   7   1   5        4.43        3.02      2.11 o
 -10   2   5        8.50        6.32      2.30 o
  -9   2   5        4.46        2.29      1.29 o
  -8   2   5        0.45       -0.78      1.11 o
  -7   2   5        8.06        4.91      1.21 o
  -6   2   5       95.66       98.59      2.62 o
  -5   2   5       69.06       58.74      1.64 o
  -4   2   5      729.68      670.04      8.56 o
  -3   2   5       29.21       22.12      1.65 o
  -2   2   5        8.44       12.27      0.56 o
  -1   2   5      599.98      670.11      5.77 o
   0   2   5      853.56      888.84     10.17 o
   1   2   5       30.00       31.89      1.37 o
   2   2   5      148.69      153.06      2.33 o
   3   2   5       64.30       57.13      2.14 o
   4   2   5       93.04       92.51      6.19 o
   5   2   5        2.03        2.71      1.39 o
   6   2   5        8.34       10.45      2.68 o
 -10   3   5        9.76        8.01      2.57 o
  -9   3   5        0.32       -1.22      1.70 o
  -8   3   5        8.27        7.99      2.23 o
  -7   3   5       12.12       12.21      2.40 o
  -6   3   5      117.33      127.87      3.28 o
  -5   3   5       28.31       32.80      2.84 o
  -4   3   5      153.07      151.29      4.30 o
  -3   3   5      167.18      166.71      4.09 o
  -2   3   5       12.15       15.12      0.83 o
  -1   3   5       82.04       85.91      2.61 o
   0   3   5        1.90        1.00      0.64 o
   1   3   5      196.72      174.19      2.75 o
   2   3   5       25.88       28.87      1.14 o
   3   3   5      167.52      158.26      7.84 o
   4   3   5        6.25        4.38      1.70 o
   5   3   5        9.06       10.25      2.62 o
   6   3   5        5.51        6.47      2.20 o
 -10   4   5        0.62       -1.84      1.88 o
  -9   4   5       11.86       14.74      3.04 o
  -8   4   5       31.63       24.69      3.47 o
  -7   4   5       34.11       38.51      4.04 o
  -6   4   5        7.92        7.14      1.79 o
  -5   4   5       18.54       19.69      1.93 o
  -4   4   5        0.16        0.22      0.59 o
  -3   4   5      432.08      394.34      7.32 o
  -2   4   5      187.70      180.53      2.44 o
  -1   4   5      289.44      317.21      5.73 o
   0   4   5      253.58      210.51      7.04 o
   1   4   5      165.92      164.86      3.07 o
   2   4   5        0.49        3.90      1.53 o
   3   4   5        1.02       -0.62      1.28 o
   4   4   5        4.56        4.02      1.68 o
   5   4   5        2.64        2.91      1.95 o
   6   4   5        2.02        0.84      1.40 o
 -10   5   5       22.62       19.53      3.63 o
  -9   5   5       14.25       17.02      3.18 o
  -8   5   5        0.16       -0.86      1.49 o
  -7   5   5        1.05        1.62      1.46 o
  -6   5   5        7.46        6.36      1.66 o
  -5   5   5      139.88      126.04      4.35 o
  -4   5   5      128.89      120.63      7.00 o
  -3   5   5      281.34      296.66      3.05 o
  -2   5   5       97.71       89.76      1.67 o
  -1   5   5      313.17      325.28      8.15 o
   0   5   5       44.49       42.62      2.37 o
   1   5   5        6.13        5.18      0.96 o
   2   5   5        6.41        5.10      1.51 o
   3   5   5        0.29       -0.54      1.23 o
   4   5   5       17.02       17.55      3.18 o
   5   5   5        0.01       -0.42      1.39 o
 -10   6   5        3.93        8.06      2.51 o
  -9   6   5        0.68        0.78      1.47 o
  -8   6   5        7.93        5.12      1.99 o
  -7   6   5        0.41        1.25      1.18 o
  -6   6   5       33.88       30.92      2.37 o
  -5   6   5      215.56      211.56      5.70 o
  -4   6   5        0.05        1.04      0.31 o
  -3   6   5       34.41       35.01      1.19 o
  -2   6   5       98.98      100.71      1.94 o
  -1   6   5       18.56       15.11      1.65 o
   0   6   5        0.06       -0.63      0.76 o
   1   6   5        8.14        8.72      1.72 o
   2   6   5       14.75       13.08      2.53 o
   3   6   5        9.12        3.55      1.75 o
   4   6   5        2.35        1.02      1.41 o
  -9   7   5       26.52       27.69      4.08 o
  -8   7   5       22.14       22.06      3.39 o
  -7   7   5       23.96       25.20      3.29 o
  -6   7   5        1.93        2.41      1.83 o
  -5   7   5       17.15       17.97      1.79 o
  -4   7   5       17.58       17.30      1.59 o
  -3   7   5        9.22        8.37      0.76 o
  -2   7   5       14.96       16.36      1.30 o
  -1   7   5       18.53       16.67      1.63 o
   0   7   5       15.67       17.76      3.09 o
   1   7   5       47.94       57.12      3.13 o
   2   7   5      235.92      243.47     10.33 o
   3   7   5        9.07       11.60      2.64 o
   4   7   5        2.84        0.22      1.50 o
  -9   8   5       17.00       20.73      3.53 o
  -8   8   5       12.07        6.44      1.98 o
  -7   8   5       16.93       16.73      2.88 o
  -6   8   5        2.30        2.70      0.97 o
  -5   8   5      253.93      259.99      6.54 o
  -4   8   5       96.46       98.57      6.42 o
  -3   8   5        0.41       -0.47      1.16 o
  -2   8   5       48.40       50.44      2.74 o
  -1   8   5       21.62       28.97      1.79 o
   0   8   5      147.34      142.55      4.07 o
   1   8   5       25.10       18.18      1.98 o
   2   8   5        4.78        6.18      1.90 o
   3   8   5        8.63        7.93      2.39 o
  -9   9   5       10.18        7.00      2.48 o
  -8   9   5        3.49        4.39      1.72 o
  -7   9   5        5.37        4.04      1.66 o
  -6   9   5       70.96       70.05      5.63 o
  -5   9   5        0.17        1.67      1.12 o
  -4   9   5      114.76      114.63      7.19 o
  -3   9   5        0.13        0.31      1.01 o
  -2   9   5        0.04        0.65      1.25 o
  -1   9   5        3.68        3.64      0.80 o
   0   9   5        0.20        0.65      0.68 o
   1   9   5        0.34        0.54      0.70 o
   2   9   5        6.10        6.38      2.26 o
  -7  10   5        0.10       -0.33      1.25 o
  -6  10   5        0.89        0.37      1.13 o
  -5  10   5        0.01       -1.28      1.56 o
  -4  10   5      136.20      153.40      6.61 o
  -3  10   5      384.26      408.56     14.65 o
  -2  10   5       34.41       32.56      4.25 o
  -1  10   5       33.10       33.97      4.09 o
   0  10   5        0.82        0.11      0.90 o
   1  10   5        0.07        1.41      0.84 o
   2  10   5        4.86        3.66      1.22 o
  -7  11   5        5.34        8.26      2.33 o
  -6  11   5        2.55        4.47      1.70 o
  -5  11   5       17.04       25.67      3.60 o
  -4  11   5       38.79       40.43      3.45 o
  -3  11   5       22.16       28.63      5.25 o
  -2  11   5       90.61       80.81      6.75 o
  -1  11   5        3.83        5.03      2.01 o
   0  11   5        0.00       -0.29      1.27 o
  -6  12   5        0.03        1.63      1.40 o
  -5  12   5       16.81       18.45      3.37 o
  -4  12   5        0.57        2.60      1.85 o
  -2  12   5        5.77        2.93      1.96 o
  -1  12   5       16.06       15.25      3.18 o
   0 -15   6        8.93       10.46      2.50 o
   1 -15   6        5.04        9.16      2.34 o
   2 -15   6        0.21       -1.91      1.91 o
   3 -15   6       22.99       28.89      4.10 o
  -2 -14   6       54.80       68.54      6.44 o
  -1 -14   6        0.37        4.12      1.83 o
   0 -14   6        7.94       11.11      2.69 o
   1 -14   6        5.67        6.35      2.18 o
   2 -14   6        0.20       -1.35      1.35 o
   3 -14   6       38.04       39.54      4.64 o
   4 -14   6      117.38      141.03      8.65 o
   5 -14   6       12.88       17.62      3.36 o
  -3 -13   6        1.78        1.74      1.31 o
  -2 -13   6        3.85        2.77      1.69 o
  -1 -13   6       23.38       23.38      3.63 o
   0 -13   6      145.29      124.28      7.78 o
   1 -13   6       26.47       28.70      3.91 o
   2 -13   6       10.43        5.44      1.83 o
   3 -13   6       18.98       20.90      3.32 o
   4 -13   6        1.96        1.05      1.27 o
   5 -13   6       21.91       22.95      3.67 o
   6 -13   6        8.18       11.15      2.72 o
  -4 -12   6        1.45        1.96      1.43 o
  -3 -12   6        3.47        3.30      1.64 o
  -2 -12   6       93.89       87.64      6.53 o
  -1 -12   6       15.81       16.13      2.83 o
   0 -12   6       13.42       21.56      3.22 o
   1 -12   6        1.67        0.86      1.30 o
   2 -12   6        3.19        1.85      1.14 o
   3 -12   6       92.50       92.45      6.44 o
   4 -12   6        0.00        2.59      1.35 o
   5 -12   6       50.57       51.86      5.14 o
   6 -12   6        6.81        5.21      1.86 o
   7 -12   6       16.99       25.77      3.85 o
  -5 -11   6        0.11        1.39      1.25 o
  -4 -11   6       70.64       75.10      6.16 o
  -3 -11   6        0.11        0.41      1.25 o
  -2 -11   6      127.66      114.89      7.08 o
  -1 -11   6        6.41        7.89      2.14 o
   0 -11   6       19.38       22.18      3.10 o
   1 -11   6        8.57        1.53      1.15 o
   2 -11   6        5.83        1.88      1.18 o
   3 -11   6      104.00      101.09      6.48 o
   4 -11   6       17.05       14.29      2.68 o
   5 -11   6        6.00        9.58      2.30 o
   6 -11   6        4.32        5.01      1.22 o
   7 -11   6        1.88        1.58      1.68 o
  -6 -10   6        1.51        0.81      1.01 o
  -5 -10   6       10.24       16.09      1.86 o
  -4 -10   6       16.61       19.39      3.23 o
  -3 -10   6       80.45       78.16      5.72 o
  -2 -10   6       22.27       15.40      2.65 o
  -1 -10   6       21.76       21.80      2.96 o
   0 -10   6      176.35      174.39      7.87 o
   1 -10   6        0.00       -2.08      2.08 o
   2 -10   6       37.05       37.19      3.72 o
   3 -10   6      214.82      216.87      9.12 o
   4 -10   6       25.78       24.28      3.36 o
   5 -10   6       23.93       27.01      3.64 o
   6 -10   6        4.07        4.76      1.83 o
   7 -10   6        0.13        2.29      1.79 o
   8 -10   6        1.00       -0.25      1.34 o
  -7  -9   6        0.09        0.18      1.07 o
  -6  -9   6        0.77        1.41      0.86 o
  -5  -9   6       72.40       74.26      5.74 o
  -4  -9   6      238.41      240.06      9.74 o
  -3  -9   6        2.23       -1.79      1.85 o
  -2  -9   6       38.28       34.51      3.51 o
  -1  -9   6        3.78        1.53      1.03 o
   0  -9   6        3.67        3.51      1.47 o
   1  -9   6      142.83      163.76      7.25 o
   2  -9   6      321.87      320.16     10.27 o
   3  -9   6       96.70      107.90      6.18 o
   4  -9   6       91.95       87.42      5.82 o
   5  -9   6       21.81       16.10      2.82 o
   6  -9   6        3.21        3.92      1.52 o
   7  -9   6       35.35       39.51      4.56 o
   8  -9   6        0.03       -1.62      1.62 o
  -8  -8   6        1.93        1.45      1.02 o
  -7  -8   6        1.83        2.50      1.42 o
  -6  -8   6      102.92      104.39      7.77 o
  -5  -8   6       21.16       19.84      2.86 o
  -4  -8   6      536.94      533.54     13.67 o
  -3  -8   6        3.07       -0.46      1.14 o
  -2  -8   6       22.88       25.34      2.87 o
  -1  -8   6        2.26        1.83      1.11 o
   0  -8   6       27.10       27.09      2.85 o
   1  -8   6      223.81      225.94      8.11 o
   2  -8   6      247.37      237.28      8.52 o
   3  -8   6      143.98      144.04      6.90 o
   4  -8   6       16.78       13.05      2.14 o
   5  -8   6       51.78       57.85      4.85 o
   6  -8   6       46.56       41.24      4.34 o
   7  -8   6        2.19        1.23      1.33 o
   8  -8   6        0.33        1.91      1.61 o
  -9  -7   6        0.70        3.52      2.03 o
  -8  -7   6        0.18       -0.12      1.09 o
  -7  -7   6        1.49        1.14      0.90 o
  -6  -7   6      164.70      173.61      5.74 o
  -5  -7   6        2.99        1.65      1.05 o
  -4  -7   6      106.96      101.58      5.70 o
  -3  -7   6      240.32      230.61      8.16 o
  -2  -7   6       15.10       13.62      1.97 o
  -1  -7   6       10.44       14.17      2.10 o
   0  -7   6        0.42        0.95      0.76 o
   1  -7   6      257.34      232.91      7.88 o
   2  -7   6       22.59       15.97      2.24 o
   3  -7   6        8.06        4.79      1.38 o
   4  -7   6       72.37       61.47      4.72 o
   5  -7   6       56.81       54.85      4.77 o
   6  -7   6       20.79       24.73      3.53 o
   7  -7   6       14.63       12.28      2.74 o
   8  -7   6        3.78        1.28      1.44 o
  -9  -6   6        0.00       -0.35      1.00 o
  -8  -6   6       29.99       38.06      3.59 o
  -7  -6   6       11.90       11.70      2.45 o
  -6  -6   6       51.09       40.94      2.76 o
  -5  -6   6        1.72        1.61      1.04 o
  -4  -6   6       49.70       41.91      3.43 o
  -3  -6   6       14.89       11.42      1.79 o
  -2  -6   6      335.15      378.13      9.45 o
  -1  -6   6      315.04      333.05      8.70 o
   0  -6   6        6.95        8.59      1.46 o
   1  -6   6        0.00        1.58      0.50 o
   2  -6   6      224.85      221.92      7.61 o
   3  -6   6        2.94        7.58      1.61 o
   4  -6   6        3.53        9.54      2.07 o
   5  -6   6       45.63       43.27      4.24 o
   6  -6   6       16.42       12.44      2.64 o
   7  -6   6        0.17       -0.52      1.20 o
   8  -6   6        0.01       -1.02      1.71 o
 -10  -5   6        0.12       -0.35      1.25 o
  -9  -5   6        0.81        2.75      1.17 o
  -8  -5   6       53.37       52.33      3.82 o
  -7  -5   6       27.61       26.16      2.57 o
  -6  -5   6       13.91       17.29      2.69 o
  -5  -5   6        0.11        0.47      0.86 o
  -4  -5   6        6.77        6.63      1.45 o
  -3  -5   6       32.91       33.43      2.74 o
  -2  -5   6     1719.72     1711.83     18.55 o
  -1  -5   6      377.28      426.20      9.14 o
   0  -5   6      398.79      446.05      5.46 o
   1  -5   6       55.88       42.29      2.04 o
   2  -5   6       74.81       71.57      2.70 o
   3  -5   6      267.67      278.57      6.41 o
   4  -5   6        0.47        0.88      1.00 o
   5  -5   6      114.06      108.82      6.74 o
   6  -5   6       13.97        8.96      2.30 o
   7  -5   6       21.27       23.12      3.60 o
   8  -5   6        0.74       -0.95      1.51 o
 -10  -4   6        1.02       -0.08      1.32 o
  -9  -4   6        7.28        7.31      1.92 o
  -8  -4   6       14.58       12.98      1.42 o
  -7  -4   6       14.75        9.57      1.44 o
  -6  -4   6        6.40        6.58      1.61 o
  -5  -4   6       64.57       70.76      4.15 o
  -4  -4   6        1.16        2.27      0.89 o
  -3  -4   6       27.36       31.74      2.44 o
  -2  -4   6        2.45        2.61      0.60 o
  -1  -4   6        4.36        4.92      0.53 o
   0  -4   6      641.67      610.60      6.34 o
   1  -4   6       58.16       61.12      2.45 o
   2  -4   6      167.82      161.34      2.56 o
   3  -4   6       22.06       30.30      3.11 o
   4  -4   6        6.75        3.54      1.14 o
   5  -4   6       15.56       15.78      2.69 o
   6  -4   6       34.11       34.63      4.08 o
   7  -4   6        1.59        0.50      1.22 o
   8  -4   6        2.82        2.94      1.80 o
 -10  -3   6        0.41        2.18      1.81 o
  -9  -3   6        4.75        3.19      0.84 o
  -8  -3   6        0.18       -0.43      0.86 o
  -7  -3   6       53.71       49.20      2.37 o
  -6  -3   6        0.01        4.67      3.34 o
  -5  -3   6      399.43      416.13      9.19 o
  -4  -3   6        0.01        0.35      0.41 o
  -3  -3   6       26.58       18.72      1.22 o
  -2  -3   6       19.01       15.92      0.90 o
  -1  -3   6      322.89      295.52      5.08 o
   0  -3   6      289.66      306.10      3.83 o
   1  -3   6        2.55        4.42      0.66 o
   2  -3   6      423.66      437.18      6.70 o
   3  -3   6       19.56       27.36      3.76 o
   4  -3   6       10.89       12.78      2.31 o
   5  -3   6        8.15        4.77      1.20 o
   6  -3   6       55.43       55.25      5.20 o
   7  -3   6        0.13       -0.64      1.41 o
 -10  -2   6        1.78        0.26      1.65 o
  -9  -2   6        7.57        7.71      1.10 o
  -8  -2   6      238.75      236.97      5.33 o
  -7  -2   6        0.43        0.99      0.54 o
  -6  -2   6        1.77        2.93      0.96 o
  -5  -2   6       11.99       17.14      1.12 o
  -4  -2   6       47.79       42.74      1.56 o
  -3  -2   6       45.24       55.67      2.08 o
  -2  -2   6       87.54      106.55      2.10 o
  -1  -2   6      290.67      267.93      3.01 o
   0  -2   6       18.74       17.07      1.06 o
   1  -2   6       56.08       49.14      1.62 o
   2  -2   6      547.54      502.42      7.46 o
   3  -2   6      142.04      127.33     12.49 o
   4  -2   6       31.75       30.33      3.48 o
   5  -2   6       22.23       22.69      3.22 o
   6  -2   6       21.58       22.84      3.68 o
   7  -2   6       10.61       13.23      2.91 o
 -10  -1   6        4.97        3.88      2.08 o
  -9  -1   6        0.04        0.83      0.87 o
  -8  -1   6        4.46        3.55      0.74 o
  -7  -1   6       89.62       66.94      2.83 o
  -6  -1   6       15.43       14.75      1.15 o
  -5  -1   6      280.02      283.49      3.97 o
  -4  -1   6       17.48       24.09      1.05 o
  -3  -1   6     1998.50     2108.28     11.03 o
  -2  -1   6     1331.85     1306.55      9.43 o
  -1  -1   6     3292.51     3148.17     10.29 o
   0  -1   6       88.20       83.90      1.84 o
   1  -1   6      235.65      245.50      4.49 o
   2  -1   6        6.55        6.46      0.70 o
   3  -1   6      220.28      226.44      8.70 o
   4  -1   6       11.32       11.45      2.53 o
   5  -1   6       94.33       96.89      6.74 o
   6  -1   6        2.91        1.53      1.31 o
   7  -1   6        0.29        1.60      2.10 o
 -10   0   6        8.55       10.85      2.86 o
  -9   0   6       91.10       93.71      4.76 o
  -8   0   6       22.34       17.25      1.46 o
  -7   0   6       21.68       20.45      2.01 o
  -6   0   6      231.65      236.44      4.24 o
  -5   0   6      134.74      115.71      2.24 o
  -4   0   6     1263.89     1253.81     12.26 o
  -3   0   6     1001.47     1040.50     15.85 o
  -2   0   6        4.98        4.79      0.55 o
  -1   0   6      969.90      918.06      5.63 o
   0   0   6        5.62        3.61      0.50 o
   1   0   6        3.53        3.21      0.67 o
   2   0   6        6.50        6.43      1.58 o
   3   0   6      244.45      246.46      9.26 o
   4   0   6      156.43      142.66      7.70 o
   5   0   6       12.67       19.19      3.27 o
   6   0   6       40.55       40.31      4.88 o
   7   0   6        0.73        2.15      1.81 o
 -10   1   6        1.91        2.88      2.03 o
  -9   1   6        0.58       -0.14      0.89 o
  -8   1   6       41.11       51.40      3.43 o
  -7   1   6      113.90      105.59      4.53 o
  -6   1   6       43.85       46.80      1.67 o
  -5   1   6      670.91      590.18      5.16 o
  -4   1   6      672.46      665.05     16.10 o
  -3   1   6      936.93      940.73      6.32 o
  -2   1   6      565.05      547.38      4.59 o
  -1   1   6      671.95      657.74      5.34 o
   0   1   6      284.78      257.80      4.03 o
   1   1   6      493.38      478.95      6.76 o
   2   1   6        1.11        0.56      0.50 o
   3   1   6      544.49      544.67     14.24 o
   4   1   6       94.76       93.74      6.52 o
   5   1   6       41.89       38.66      4.51 o
   6   1   6       10.91       11.39      2.80 o
 -10   2   6        6.10        7.47      2.31 o
  -9   2   6        6.27        5.24      2.03 o
  -8   2   6        4.55        2.56      2.00 o
  -7   2   6       60.72       53.58      3.31 o
  -6   2   6        4.11        5.89      0.65 o
  -5   2   6      253.66      230.98      5.94 o
  -4   2   6        2.29        1.90      0.75 o
  -3   2   6        1.81        2.73      0.40 o
  -2   2   6      627.19      552.70      9.14 o
  -1   2   6      233.95      245.89      3.92 o
   0   2   6      221.83      200.33      6.68 o
   1   2   6      129.79      123.57      2.90 o
   2   2   6      461.76      427.45      4.88 o
   3   2   6       28.35       28.96      3.52 o
   4   2   6        8.28        5.97      1.85 o
   5   2   6        5.21        5.57      2.06 o
   6   2   6       20.79       20.58      3.67 o
 -10   3   6       10.56       12.75      3.12 o
  -9   3   6        0.10        2.02      1.67 o
  -8   3   6        1.64        2.49      1.36 o
  -7   3   6       18.05       16.56      2.83 o
  -6   3   6       23.63       32.93      3.48 o
  -5   3   6      397.46      411.59      7.84 o
  -4   3   6        0.89        4.91      0.93 o
  -3   3   6        0.99        0.52      0.27 o
  -2   3   6        2.83        3.20      1.63 o
  -1   3   6       21.90       25.67      1.54 o
   0   3   6       36.70       35.59      2.96 o
   1   3   6      287.97      276.56      4.30 o
   2   3   6       25.63       20.12      1.53 o
   3   3   6       11.48       15.28      2.76 o
   4   3   6       13.04       10.74      2.54 o
   5   3   6       32.29       35.59      4.62 o
 -10   4   6        5.17        1.70      1.63 o
  -9   4   6       18.15       18.43      3.42 o
  -8   4   6        1.61        0.81      1.40 o
  -7   4   6        0.60       -0.02      1.17 o
  -6   4   6      161.39      169.80      7.65 o
  -5   4   6        6.06        8.82      1.23 o
  -4   4   6        0.27        0.26      0.62 o
  -3   4   6        8.03       11.83      0.78 o
  -2   4   6       64.34       86.85      2.31 o
  -1   4   6       44.06       31.76      2.61 o
   0   4   6       19.83       17.49      2.27 o
   1   4   6       42.57       51.75      2.57 o
   2   4   6       37.29       42.84      2.23 o
   3   4   6        0.00       -0.54      1.45 o
   4   4   6        3.74        4.53      1.84 o
   5   4   6        1.54        1.63      1.48 o
 -10   5   6        4.36        3.72      2.02 o
  -9   5   6        3.87        3.58      1.88 o
  -8   5   6        0.83        0.37      1.20 o
  -7   5   6        0.28       -0.05      1.25 o
  -6   5   6        0.11       -0.20      0.66 o
  -5   5   6       81.38       71.25      3.37 o
  -4   5   6       18.21       17.91      1.61 o
  -3   5   6       34.72       29.13      0.87 o
  -2   5   6      225.71      217.89      3.45 o
  -1   5   6       32.50       32.55      2.82 o
   0   5   6        1.49        1.48      0.72 o
   1   5   6        0.48        1.28      0.71 o
   2   5   6        3.48        2.57      1.19 o
   3   5   6        4.63        4.82      1.80 o
   4   5   6        0.05        2.25      1.35 o
  -9   6   6       11.04       10.95      2.52 o
  -8   6   6        0.78        1.14      1.75 o
  -7   6   6        0.00       -0.18      0.94 o
  -6   6   6       50.28       49.61      3.09 o
  -5   6   6       20.91       20.85      1.97 o
  -4   6   6       36.37       32.74      2.37 o
  -3   6   6       12.04       12.71      0.90 o
  -2   6   6       28.27       33.67      1.25 o
  -1   6   6       14.66        9.63      1.71 o
   0   6   6        8.46       10.37      1.31 o
   1   6   6       40.41       52.07      2.93 o
   2   6   6       10.57       15.79      2.80 o
   3   6   6        0.94        0.19      1.57 o
   4   6   6        5.89        8.94      2.61 o
  -9   7   6        0.14       -1.07      1.58 o
  -8   7   6        3.50        5.23      2.03 o
  -7   7   6       88.15       89.06      6.22 o
  -6   7   6       90.02       77.50      3.89 o
  -5   7   6       23.84       23.37      2.05 o
  -4   7   6        8.70        9.11      1.21 o
  -3   7   6       16.70       11.59      2.43 o
  -2   7   6        8.59        5.92      0.94 o
  -1   7   6       48.11       49.80      2.24 o
   0   7   6        1.33        1.47      0.78 o
   1   7   6       75.77       82.04      3.85 o
   2   7   6        1.15        3.00      1.85 o
   3   7   6        2.48        1.57      1.45 o
  -9   8   6       18.06       21.40      3.65 o
  -8   8   6        0.00       -0.33      1.12 o
  -7   8   6       72.24       67.36      3.87 o
  -6   8   6       26.60       27.86      3.70 o
  -5   8   6       48.47       58.39      5.30 o
  -4   8   6        0.08        1.85      1.31 o
  -3   8   6       31.43       28.64      3.74 o
  -2   8   6       18.70       24.10      3.43 o
  -1   8   6        0.18       -0.07      0.79 o
   0   8   6        0.20        1.35      0.67 o
   1   8   6       48.86       38.26      4.19 o
   2   8   6        0.26       -0.86      1.12 o
   3   8   6        3.84        4.59      2.11 o
  -7   9   6        0.12        3.75      1.81 o
  -6   9   6       19.31       23.68      3.60 o
  -5   9   6        1.46        2.40      1.34 o
  -4   9   6       40.96       44.35      4.80 o
  -3   9   6       47.92       54.98      3.81 o
  -2   9   6        1.20        3.83      1.88 o
  -1   9   6       14.27        9.73      2.33 o
   0   9   6        0.45        0.99      0.81 o
   1   9   6        0.17       -0.01      1.20 o
   2   9   6        4.36        3.74      2.04 o
  -7  10   6        0.52        1.36      1.55 o
  -6  10   6        0.10       -0.80      1.07 o
  -5  10   6        3.39        0.87      1.47 o
  -4  10   6        0.01        1.12      1.20 o
  -3  10   6       60.86       70.69      4.63 o
  -2  10   6       35.21       33.28      3.16 o
  -1  10   6        5.57        5.64      2.02 o
  -7  11   6        9.24        9.36      2.59 o
  -6  11   6        8.95        7.69      2.39 o
  -5  11   6        5.93        8.54      2.47 o
  -4  11   6        2.86        2.14      1.20 o
  -3  11   6        0.33       -0.10      0.98 o
  -2  11   6        4.11        6.89      2.26 o
  -1  11   6        6.79        4.71      2.14 o
   1 -15   7        0.04       -0.21      1.32 o
   2 -15   7       14.17       27.38      4.14 o
  -2 -14   7        4.22        7.57      2.39 o
  -1 -14   7       22.86       32.73      4.43 o
   0 -14   7        0.04        0.22      1.25 o
   1 -14   7        0.12        0.83      1.50 o
   2 -14   7       35.23       36.32      4.49 o
   3 -14   7       18.87       26.64      3.84 o
   4 -14   7       30.84       45.19      5.10 o
  -3 -13   7        5.96       10.66      2.75 o
  -2 -13   7        7.14        6.67      2.14 o
  -1 -13   7        0.75        1.16      1.21 o
   0 -13   7      104.86      113.61      7.63 o
   1 -13   7        1.84        3.88      1.68 o
   2 -13   7       30.73       34.05      4.12 o
   3 -13   7        0.05       -0.18      1.17 o
   4 -13   7        3.19        5.85      2.21 o
   5 -13   7       46.11       43.28      4.88 o
  -5 -12   7        1.19       -1.89      1.90 o
  -4 -12   7        2.27        2.04      1.59 o
  -3 -12   7       18.18       18.22      3.25 o
  -2 -12   7        3.52        2.48      1.53 o
  -1 -12   7      245.73      216.01     10.00 o
   0 -12   7       23.82       29.67      3.79 o
   1 -12   7        0.02       -1.23      1.56 o
   2 -12   7       61.21       56.19      5.03 o
   3 -12   7       39.86       39.61      4.38 o
   4 -12   7        6.68        8.03      2.30 o
   5 -12   7       21.63       18.66      3.27 o
   6 -12   7       10.27        9.18      1.78 o
   7 -12   7       12.97       15.32      3.15 o
  -6 -11   7        1.16        0.95      1.36 o
  -5 -11   7        1.42        0.94      1.00 o
  -4 -11   7       99.10       94.98      6.95 o
  -3 -11   7       25.50       26.77      3.69 o
  -2 -11   7        1.31        1.62      1.27 o
  -1 -11   7        7.52        9.86      2.25 o
   0 -11   7        7.25        3.15      1.44 o
   1 -11   7       24.13       13.97      2.16 o
   2 -11   7       16.21       13.55      2.44 o
   3 -11   7      161.71      167.42      8.47 o
   4 -11   7       17.57       18.68      3.02 o
   5 -11   7       12.31       12.58      2.81 o
   6 -11   7        6.74        8.09      2.34 o
   7 -11   7        4.71        5.62      2.18 o
  -7 -10   7        9.78       10.15      2.69 o
  -6 -10   7        6.52        6.78      3.00 o
  -5 -10   7       43.02       46.62      4.83 o
  -4 -10   7      231.47      232.51     10.12 o
  -3 -10   7       37.18       44.96      4.53 o
  -2 -10   7       16.44       11.49      2.35 o
  -1 -10   7        0.25        3.16      1.47 o
   0 -10   7        0.14       -0.42      1.12 o
   1 -10   7       31.78       21.03      2.70 o
   2 -10   7      474.45      487.02     13.49 o
   3 -10   7      369.01      391.34     12.47 o
   4 -10   7      161.69      167.58      8.50 o
   5 -10   7       46.82       39.50      4.44 o
   6 -10   7        9.39        9.80      2.52 o
   7 -10   7        5.23        3.76      1.73 o
  -7  -9   7        2.18        2.28      1.09 o
  -6  -9   7        1.03        3.94      1.20 o
  -5  -9   7      246.34      231.76      9.98 o
  -4  -9   7       77.97       85.28      5.90 o
  -3  -9   7       51.76       53.39      4.53 o
  -2  -9   7        5.05        3.96      1.43 o
  -1  -9   7      134.68      150.53      7.14 o
   0  -9   7      204.54      220.56      8.65 o
   1  -9   7       75.56       76.69      5.06 o
   2  -9   7       81.38       71.90      5.13 o
   3  -9   7      661.27      678.02     15.90 o
   4  -9   7       57.94       52.03      4.69 o
   5  -9   7        1.27        0.56      1.11 o
   6  -9   7       16.50       11.02      2.43 o
   7  -9   7        0.84       -0.67      1.24 o
  -9  -8   7        1.93        0.78      1.45 o
  -8  -8   7        1.65        2.44      1.11 o
  -7  -8   7       61.94       69.00      4.08 o
  -6  -8   7        1.42       -1.27      1.66 o
  -5  -8   7       43.83       47.09      4.39 o
  -4  -8   7        4.61       10.10      2.36 o
  -3  -8   7       69.43       75.83      5.05 o
  -2  -8   7        2.34        1.72      1.09 o
  -1  -8   7      285.16      304.49      9.57 o
   0  -8   7       11.93       14.00      2.18 o
   1  -8   7        1.64        4.37      0.56 o
   2  -8   7      231.97      217.08      8.38 o
   3  -8   7      202.55      190.80      8.27 o
   4  -8   7        8.34        6.44      1.09 o
   5  -8   7        0.46       -0.40      1.03 o
   6  -8   7        3.13        5.46      2.05 o
   7  -8   7        0.45        1.54      1.48 o
  -9  -7   7        0.67       -1.10      2.27 o
  -8  -7   7       13.49       10.19      1.78 o
  -7  -7   7        6.96        4.96      1.24 o
  -6  -7   7        0.00        1.86      1.24 o
  -5  -7   7        0.01       -0.52      1.10 o
  -4  -7   7       40.72       41.97      3.70 o
  -3  -7   7        0.46       -0.20      0.84 o
  -2  -7   7      300.76      286.37      8.90 o
  -1  -7   7      416.86      426.62     10.71 o
   0  -7   7      110.03      102.85      2.93 o
   1  -7   7        3.47        3.45      0.86 o
   2  -7   7       58.11       50.20      3.96 o
   3  -7   7        4.90        0.98      1.12 o
   4  -7   7      110.23      106.23      6.45 o
   5  -7   7       53.34       44.01      4.56 o
   6  -7   7        5.14        4.65      1.93 o
   7  -7   7        4.61        2.18      1.74 o
  -9  -6   7        0.46       -0.96      1.06 o
  -8  -6   7        2.77        0.39      0.89 o
  -7  -6   7        7.81        6.20      1.33 o
  -6  -6   7        2.83        1.93      0.89 o
  -5  -6   7      156.36      162.65      7.03 o
  -4  -6   7       25.13       26.76      2.78 o
  -3  -6   7      116.78      118.21      5.48 o
  -2  -6   7      365.98      407.87      9.98 o
  -1  -6   7      243.66      278.99      8.29 o
   0  -6   7       93.85       91.21      2.69 o
   1  -6   7      445.00      405.49     10.29 o
   2  -6   7      128.19      123.43      5.97 o
   3  -6   7       15.01       10.90      2.05 o
   4  -6   7       19.60       24.58      3.21 o
   5  -6   7        4.08        7.00      1.96 o
   6  -6   7        0.43       -0.98      1.53 o
   7  -6   7       51.84       47.33      5.29 o
  -9  -5   7        1.09        1.65      1.05 o
  -8  -5   7       36.99       40.99      3.19 o
  -7  -5   7        8.01        7.11      2.43 o
  -6  -5   7        7.43        5.02      1.47 o
  -5  -5   7       20.12       22.78      2.56 o
  -4  -5   7       17.98       22.38      2.33 o
  -3  -5   7        0.03       -0.47      0.96 o
  -2  -5   7       83.46       83.91      4.21 o
  -1  -5   7      117.55      112.61      3.16 o
   0  -5   7      668.95      627.59      6.98 o
   1  -5   7        4.62        4.75      0.79 o
   2  -5   7       84.89       85.02      3.00 o
   3  -5   7        0.19        0.45      0.27 o
   4  -5   7        0.08       -0.17      0.31 o
   5  -5   7        2.79        3.85      1.63 o
   6  -5   7        8.08        8.86      2.50 o
   7  -5   7       10.71       11.92      2.95 o
  -9  -4   7        0.22       -0.89      1.38 o
  -8  -4   7        7.39        9.21      1.66 o
  -7  -4   7        5.62        8.08      1.47 o
  -6  -4   7        4.31       12.03      7.53 o
  -5  -4   7        5.76        7.54      1.45 o
  -4  -4   7       43.66       44.92      3.01 o
  -3  -4   7      281.01      245.10      6.74 o
  -2  -4   7      208.48      215.90      4.53 o
  -1  -4   7        9.59       10.67      0.99 o
   0  -4   7      586.40      633.94     11.14 o
   1  -4   7       90.16       94.88      2.67 o
   2  -4   7      615.33      660.69      6.01 o
   3  -4   7       21.03       13.40      2.27 o
   4  -4   7       48.90       44.10      4.32 o
   5  -4   7        6.00        6.43      1.86 o
   6  -4   7        1.85       -0.08      1.49 o
   7  -4   7        1.31       -0.15      1.32 o
 -10  -3   7        4.54        4.44      2.42 o
  -9  -3   7        0.83        0.90      1.04 o
  -8  -3   7       12.30       10.31      1.54 o
  -7  -3   7        1.41        1.69      1.10 o
  -6  -3   7      233.10      226.36      5.57 o
  -5  -3   7       68.62       76.00      8.70 o
  -4  -3   7       92.39      105.61      3.02 o
  -3  -3   7      485.45      491.26      8.58 o
  -2  -3   7      233.85      250.31      4.27 o
  -1  -3   7       42.76       45.90      1.59 o
   0  -3   7      137.48      156.83      3.60 o
   1  -3   7      307.59      340.08      5.56 o
   2  -3   7       41.32       42.28      1.24 o
   3  -3   7       12.08       10.59      0.91 o
   4  -3   7       43.48       41.10      4.25 o
   5  -3   7       36.26       40.01      4.42 o
   6  -3   7       14.71       16.03      3.20 o
   7  -3   7        1.91        3.92      1.71 o
 -10  -2   7        5.90        6.53      2.64 o
  -9  -2   7        0.95       -1.10      1.10 o
  -8  -2   7      122.83      123.75      5.27 o
  -7  -2   7       46.75       43.80      2.96 o
  -6  -2   7       26.63       25.84      2.12 o
  -5  -2   7       80.80       91.58      2.44 o
  -4  -2   7        6.65        5.85      0.63 o
  -3  -2   7       22.15       17.74      1.29 o
  -2  -2   7      179.57      213.93      2.86 o
  -1  -2   7      485.84      460.16      8.58 o
   0  -2   7      165.40      169.50      2.79 o
   1  -2   7        0.39        2.69      0.50 o
   2  -2   7       10.97       10.40      0.64 o
   3  -2   7      167.94      165.07      7.79 o
   4  -2   7       11.87        6.05      1.74 o
   5  -2   7      208.91      224.10     10.42 o
   6  -2   7        5.21        2.91      1.81 o
   7  -2   7        2.33        4.35      2.03 o
 -10  -1   7       11.55       13.54      3.11 o
  -9  -1   7        2.21        2.26      1.06 o
  -8  -1   7        5.47        4.67      1.64 o
  -7  -1   7       82.91       78.72      3.94 o
  -6  -1   7       44.53       41.70      1.66 o
  -5  -1   7      237.03      242.89      4.52 o
  -4  -1   7       12.93       14.87      0.83 o
  -3  -1   7      179.03      184.73      2.56 o
  -2  -1   7     3300.71     3430.33     10.92 o
  -1  -1   7     2913.63     2986.10     11.37 o
   0  -1   7       19.91       24.22      1.50 o
   1  -1   7       50.91       57.80      2.41 o
   2  -1   7        0.31       -0.29      0.45 o
   3  -1   7      103.05      101.45      6.17 o
   4  -1   7      104.10       98.41      6.66 o
   5  -1   7        4.05        4.24      1.62 o
   6  -1   7       25.06       34.17      4.60 o
 -10   0   7       11.24       13.84      2.03 o
  -9   0   7       46.28       50.14      3.61 o
  -8   0   7      351.62      372.08      9.73 o
  -7   0   7        6.88        5.67      1.22 o
  -6   0   7       10.31        6.89      0.61 o
  -5   0   7        9.61        8.85      0.61 o
  -4   0   7        8.75       12.56      1.10 o
  -3   0   7      177.06      208.05      5.21 o
  -2   0   7       80.41       83.85      1.78 o
  -1   0   7       39.77       38.68      1.34 o
   0   0   7      936.26      970.90      7.04 o
   1   0   7      357.81      358.62      6.19 o
   2   0   7       16.03        7.48      0.54 o
   3   0   7       21.00       19.04      2.89 o
   4   0   7       43.89       48.64      4.85 o
   5   0   7       67.21       69.75      6.16 o
   6   0   7        0.57        4.54      2.15 o
 -10   1   7        1.31       -0.41      2.45 o
  -9   1   7        8.68       11.11      1.95 o
  -8   1   7       43.73       42.57      3.29 o
  -7   1   7      263.29      214.50      6.61 o
  -6   1   7      553.15      497.61      6.97 o
  -5   1   7        1.23        2.52      1.27 o
  -4   1   7      191.60      180.45      2.77 o
  -3   1   7       22.49       20.09      1.09 o
  -2   1   7      203.75      211.05      3.90 o
  -1   1   7       13.49       16.25      0.92 o
   0   1   7      812.31      817.54     13.98 o
   1   1   7        5.11       10.94      3.11 o
   2   1   7        1.38        2.31      0.48 o
   3   1   7      167.72      192.44      8.88 o
   4   1   7       50.97       48.53      4.86 o
   5   1   7        0.00        0.54      1.46 o
   6   1   7        1.31        3.59      1.98 o
 -10   2   7        5.12        7.39      2.50 o
  -9   2   7        0.53        0.12      1.95 o
  -8   2   7       33.27       31.79      2.81 o
  -7   2   7       22.39       25.82      2.43 o
  -6   2   7      825.69      791.52     14.88 o
  -5   2   7      468.85      463.30      8.88 o
  -4   2   7      103.12      105.19      4.14 o
  -3   2   7        0.02        0.45      0.42 o
  -2   2   7       96.89       88.38      1.87 o
  -1   2   7       20.49       20.54      1.20 o
   0   2   7        2.54        3.66      1.29 o
   1   2   7      227.92      223.08      8.37 o
   2   2   7        0.71        2.08      1.82 o
   3   2   7        1.08        0.84      1.04 o
   4   2   7        3.90        6.53      2.23 o
   5   2   7        0.01       -0.30      1.59 o
 -10   3   7       14.89       17.51      3.71 o
  -9   3   7       26.12       27.34      3.99 o
  -8   3   7       32.49       32.99      4.18 o
  -7   3   7       43.45       41.97      4.28 o
  -6   3   7      117.84      128.35      6.74 o
  -5   3   7        1.07        1.72      1.02 o
  -4   3   7        8.07       14.13      2.28 o
  -3   3   7       89.63       76.70      2.40 o
  -2   3   7      201.42      212.68      5.34 o
  -1   3   7       63.27       56.27      3.54 o
   0   3   7        8.38        6.98      1.51 o
   1   3   7       13.11        9.93      1.39 o
   2   3   7       66.01       50.73      4.63 o
   3   3   7        6.48        8.80      2.24 o
   4   3   7       13.28       14.02      3.08 o
   5   3   7        0.11        0.17      1.67 o
 -10   4   7        0.52       -0.63      1.65 o
  -9   4   7       15.20       25.12      3.93 o
  -8   4   7       29.92       37.49      4.41 o
  -7   4   7        0.72        1.12      1.06 o
  -6   4   7       19.61       17.68      1.91 o
  -5   4   7      150.18      169.79      5.33 o
  -4   4   7       78.63       85.61      4.32 o
  -3   4   7      139.18      124.55      7.65 o
  -2   4   7       16.90       18.03      1.18 o
  -1   4   7        0.25        0.87      0.88 o
   0   4   7        6.30        7.95      1.80 o
   1   4   7      215.23      234.74      5.57 o
   2   4   7        0.66        0.36      1.15 o
   3   4   7       36.34       35.31      4.31 o
   4   4   7       16.93       20.22      3.51 o
  -9   5   7       17.09       20.24      3.70 o
  -8   5   7        2.14        2.35      1.61 o
  -7   5   7       23.66       27.70      3.57 o
  -6   5   7       54.90       54.08      3.19 o
  -5   5   7       13.93       22.69      2.09 o
  -4   5   7       83.51       68.39      3.43 o
  -3   5   7      300.38      300.94      4.42 o
  -2   5   7        0.06        0.20      0.38 o
  -1   5   7       38.14       36.99      3.12 o
   0   5   7        0.00       -0.44      0.66 o
   1   5   7        1.20        0.70      0.82 o
   2   5   7       29.51       34.20      3.99 o
   3   5   7        1.45        2.60      1.66 o
   4   5   7       37.47       49.91      5.67 o
  -9   6   7        1.40       -0.56      1.68 o
  -8   6   7        0.24        2.44      1.57 o
  -7   6   7        3.52        5.01      1.84 o
  -6   6   7        3.15        1.11      0.99 o
  -5   6   7      104.65      100.68      4.22 o
  -4   6   7        0.14        0.46      0.83 o
  -3   6   7       40.94       49.29      4.64 o
  -2   6   7       19.15       17.58      1.67 o
  -1   6   7        0.03        0.30      0.74 o
   0   6   7       16.83       18.04      2.22 o
   1   6   7      104.11      124.52      7.25 o
   2   6   7        0.45        0.60      1.46 o
   3   6   7        1.02        2.04      1.59 o
  -9   7   7       15.59       23.04      3.80 o
  -8   7   7        6.08        3.90      1.67 o
  -7   7   7        2.02        2.10      0.97 o
  -6   7   7        1.82        0.73      0.82 o
  -5   7   7        0.24        1.03      1.22 o
  -4   7   7       18.55       17.35      2.94 o
  -3   7   7        2.20        1.77      1.17 o
  -2   7   7       15.67       11.52      2.65 o
  -1   7   7       11.57        9.34      1.30 o
   0   7   7      155.02      170.73      5.60 o
   1   7   7       30.99       39.81      4.30 o
   2   7   7        9.45        5.34      2.00 o
   3   7   7        0.20       -0.21      1.57 o
  -9   8   7       15.61       14.54      3.05 o
  -7   8   7       61.50       62.90      5.65 o
  -6   8   7      150.66      162.44      9.05 o
  -5   8   7       52.58       64.07      5.78 o
  -4   8   7        7.80        5.12      2.02 o
  -3   8   7        0.00       -0.04      1.19 o
  -2   8   7        1.09        1.90      1.06 o
  -1   8   7        0.00        0.77      1.34 o
   0   8   7        1.39        1.11      1.19 o
   1   8   7        0.10        0.17      1.34 o
   2   8   7        0.03       -0.66      1.47 o
  -7   9   7       12.73       11.86      2.64 o
  -6   9   7       20.46       17.33      3.15 o
  -5   9   7        1.52        1.65      1.30 o
  -4   9   7       22.58       12.86      2.81 o
  -3   9   7       38.58       41.68      3.53 o
  -2   9   7        0.32        1.69      1.18 o
  -1   9   7        4.05        2.69      1.65 o
  -7  10   7        0.00        0.20      1.17 o
  -6  10   7       12.49        8.92      2.46 o
  -5  10   7       72.51       86.04      7.11 o
  -4  10   7        0.14        2.45      1.29 o
  -3  10   7       23.91       20.52      2.57 o
  -2  10   7       29.92       33.35      4.45 o
  -2  11   7        4.27        4.99      2.28 o
  -2 -14   8        1.13        3.62      1.98 o
  -1 -14   8        1.08        0.17      1.25 o
   0 -14   8        0.04        1.12      1.18 o
   1 -14   8        0.50       -0.57      1.51 o
   2 -14   8        9.47        9.41      2.58 o
   3 -14   8        0.37        2.53      1.73 o
  -4 -13   8       11.84       13.62      3.12 o
  -3 -13   8        0.02       -0.70      1.14 o
  -2 -13   8        0.30       -0.78      1.57 o
  -1 -13   8       15.39       15.66      3.10 o
   0 -13   8       44.93       39.78      4.70 o
   1 -13   8       20.04       21.91      3.46 o
   2 -13   8       39.30       40.61      4.57 o
   3 -13   8        0.01        0.06      1.35 o
   4 -13   8        6.64        4.27      1.94 o
  -5 -12   8        0.02       -1.59      1.62 o
  -4 -12   8        5.07        5.67      2.24 o
  -3 -12   8        0.16        0.76      1.16 o
  -2 -12   8       17.01       16.61      3.02 o
  -1 -12   8       10.46       11.66      2.75 o
   0 -12   8       48.95       38.46      4.24 o
   1 -12   8        1.85        1.95      1.16 o
   2 -12   8        1.68        0.36      1.01 o
   3 -12   8        5.05        5.14      2.01 o
   4 -12   8        0.13        0.09      1.12 o
   5 -12   8       34.27       39.49      4.75 o
   6 -12   8        6.45        8.52      2.67 o
  -6 -11   8        3.90        4.44      2.03 o
  -5 -11   8        0.25        1.84      1.46 o
  -4 -11   8       31.23       30.57      3.98 o
  -3 -11   8        0.82       -1.25      1.61 o
  -2 -11   8        2.65        4.69      1.83 o
  -1 -11   8      193.42      168.40      8.46 o
   0 -11   8        3.16       -1.42      1.64 o
   1 -11   8        2.46        3.63      1.04 o
   2 -11   8        1.09        2.86      1.60 o
   3 -11   8      111.46      106.36      6.96 o
   4 -11   8       25.43       24.97      3.65 o
   5 -11   8       17.23       13.38      2.93 o
   6 -11   8        8.44       15.80      3.27 o
  -7 -10   8        2.74        3.92      1.72 o
  -6 -10   8        0.57        0.69      1.37 o
  -5 -10   8       46.22       40.53      4.51 o
  -4 -10   8      229.45      245.06     10.41 o
  -3 -10   8        1.42        0.88      1.01 o
  -2 -10   8       22.21       25.57      3.31 o
  -1 -10   8       58.14       59.38      4.81 o
   0 -10   8        0.02       -1.32      1.79 o
   1 -10   8        1.60        1.07      0.99 o
   2 -10   8     1161.55     1064.89     20.63 o
   3 -10   8      190.49      198.34      9.23 o
   4 -10   8        0.82        4.04      1.51 o
   5 -10   8       21.60       29.03      2.81 o
   6 -10   8       26.10       36.73      4.52 o
   7 -10   8        3.92        4.53      2.17 o
  -8  -9   8        7.65        8.65      1.82 o
  -7  -9   8        1.13        1.58      1.50 o
  -6  -9   8       72.98       73.28      5.87 o
  -5  -9   8      290.73      308.65     11.50 o
  -4  -9   8      371.34      361.59     11.94 o
  -3  -9   8        4.69        1.33      1.19 o
  -2  -9   8        0.02        0.44      0.88 o
  -1  -9   8       58.34       57.35      4.51 o
   0  -9   8        7.51       11.78      2.06 o
   1  -9   8      141.39      123.61      6.60 o
   2  -9   8      328.78      325.54     11.02 o
   3  -9   8       55.07       55.36      4.86 o
   4  -9   8       56.47       47.36      4.64 o
   5  -9   8        1.97        1.77      1.38 o
   6  -9   8        1.63        4.06      1.94 o
   7  -9   8        7.61       10.59      2.83 o
  -9  -8   8        0.65       -1.32      1.32 o
  -8  -8   8       24.62       23.65      2.60 o
  -7  -8   8       24.91       31.17      2.80 o
  -6  -8   8       78.65       75.34      5.62 o
  -5  -8   8       20.71       27.08      3.46 o
  -4  -8   8      435.22      425.31     12.30 o
  -3  -8   8       67.93       73.33      5.00 o
  -2  -8   8       43.56       35.96      3.47 o
  -1  -8   8        0.18        1.37      0.93 o
   0  -8   8      274.28      252.58      4.92 o
   1  -8   8       40.81       45.09      3.94 o
   2  -8   8        0.61        3.53      1.69 o
   3  -8   8       20.65       14.21      2.49 o
   4  -8   8       64.45       54.79      3.51 o
   5  -8   8       65.13       62.30      5.63 o
   6  -8   8        0.01        0.41      1.29 o
   7  -8   8        0.81        0.33      1.40 o
  -9  -7   8       25.82       32.06      3.03 o
  -8  -7   8        5.14        4.71      1.35 o
  -7  -7   8       38.90       42.99      3.17 o
  -6  -7   8      164.60      165.45      7.84 o
  -5  -7   8       35.64       28.87      3.25 o
  -4  -7   8        3.15        4.54      1.36 o
  -3  -7   8        2.45        1.47      0.83 o
  -2  -7   8        4.85        4.80      1.39 o
  -1  -7   8      238.71      246.07      5.15 o
   0  -7   8      233.13      211.36      4.36 o
   1  -7   8       54.02       58.23      4.27 o
   2  -7   8       37.08       34.40      3.47 o
   3  -7   8       69.77       64.18      4.88 o
   4  -7   8        0.56        1.88      1.44 o
   5  -7   8       16.62       16.27      3.12 o
   6  -7   8        0.94       -1.92      1.92 o
   7  -7   8        0.15       -0.90      1.45 o
 -10  -6   8        0.08       -0.59      1.45 o
  -9  -6   8        0.17       -0.35      1.27 o
  -8  -6   8        0.35        0.22      0.88 o
  -7  -6   8       28.40       28.88      2.55 o
  -6  -6   8       86.17       81.61      5.24 o
  -5  -6   8        0.14        0.53      0.76 o
  -4  -6   8       35.35       39.20      3.30 o
  -3  -6   8       68.77       60.03      3.99 o
  -2  -6   8      668.53      721.28     13.32 o
  -1  -6   8       13.96       14.96      1.32 o
   0  -6   8        1.29        2.33      1.06 o
   1  -6   8       24.03       30.06      2.95 o
   2  -6   8        0.13        1.66      0.91 o
   3  -6   8        2.48        6.61      1.78 o
   4  -6   8       69.27       75.83      5.73 o
   5  -6   8       39.53       39.97      4.51 o
   6  -6   8        0.63        0.99      1.62 o
   7  -6   8        0.45        2.46      1.54 o
  -9  -5   8        0.58       -0.46      0.82 o
  -8  -5   8       15.75       19.27      2.02 o
  -7  -5   8        1.06        0.87      1.79 o
  -6  -5   8        0.20        0.18      0.95 o
  -5  -5   8        1.16        1.13      0.87 o
  -4  -5   8        3.29        2.41      0.90 o
  -3  -5   8       21.06       23.85      2.38 o
  -2  -5   8       14.72       17.79      2.15 o
  -1  -5   8      307.00      284.59      5.25 o
   0  -5   8       31.71       34.33      1.76 o
   1  -5   8        0.27       -0.65      0.68 o
   2  -5   8      103.32      108.20      2.40 o
   3  -5   8        7.31        8.30      0.85 o
   4  -5   8        3.40        1.44      1.15 o
   5  -5   8      220.08      201.93      9.98 o
   6  -5   8        4.33        2.15      1.44 o
   7  -5   8        1.02       -0.20      1.38 o
  -9  -4   8        1.48       -0.33      0.79 o
  -8  -4   8        8.94        9.91      1.25 o
  -7  -4   8       10.97       12.36      1.74 o
  -6  -4   8        0.64        3.47      6.07 o
  -5  -4   8      161.85      166.78      6.09 o
  -4  -4   8       21.83       22.21      2.15 o
  -3  -4   8      344.18      323.82      7.79 o
  -2  -4   8      174.76      172.50      5.66 o
  -1  -4   8       70.30       95.91      4.34 o
   0  -4   8        1.64        1.53      0.49 o
   1  -4   8      158.49      163.52      3.94 o
   2  -4   8       44.25       40.21      1.55 o
   3  -4   8       42.05       35.99      2.21 o
   4  -4   8        2.61        0.95      0.94 o
   5  -4   8       13.56       11.44      2.63 o
   6  -4   8        6.21        5.27      2.09 o
  -9  -3   8        3.50        2.43      1.00 o
  -8  -3   8        8.52        9.42      1.23 o
  -7  -3   8        2.52        1.96      0.73 o
  -6  -3   8        9.80        8.94      1.24 o
  -5  -3   8        0.63        1.48      1.02 o
  -4  -3   8       32.80       43.59      4.72 o
  -3  -3   8       88.45       90.82      2.35 o
  -2  -3   8       48.43       54.74      2.10 o
  -1  -3   8       19.34       20.39      1.43 o
   0  -3   8       11.97       13.15      1.19 o
   1  -3   8       16.99       21.92      1.86 o
   2  -3   8       54.93       59.36      1.54 o
   3  -3   8        0.11       -0.19      0.63 o
   4  -3   8        9.84        6.95      1.96 o
   5  -3   8        6.68        6.58      2.47 o
   6  -3   8        0.00       -1.16      1.49 o
 -10  -2   8       14.06       14.11      2.20 o
  -9  -2   8        7.08        6.99      3.16 o
  -8  -2   8       73.67       64.55      2.84 o
  -7  -2   8        9.22        4.17      1.00 o
  -6  -2   8        0.05        0.99      0.55 o
  -5  -2   8      126.84      129.82      2.88 o
  -4  -2   8       70.12       71.36      4.13 o
  -3  -2   8        1.68        2.58      0.43 o
  -2  -2   8       45.44       54.04      1.56 o
  -1  -2   8        6.73        8.40      0.82 o
   0  -2   8      200.77      231.59      4.11 o
   1  -2   8        3.70        3.95      0.69 o
   2  -2   8        0.28       -0.01      0.20 o
   3  -2   8        0.01        1.12      0.96 o
   4  -2   8      207.78      217.08     10.16 o
   5  -2   8       72.54       73.71      6.40 o
   6  -2   8       10.46        7.80      2.46 o
 -10  -1   8        3.03        2.19      0.97 o
  -9  -1   8       74.61       73.60      4.44 o
  -8  -1   8        1.64        0.78      0.89 o
  -7  -1   8       11.28       10.06      1.51 o
  -6  -1   8      130.98      124.29      2.76 o
  -5  -1   8       11.96       13.96      0.85 o
  -4  -1   8       60.39       65.65      2.10 o
  -3  -1   8      910.72      894.91      5.55 o
  -2  -1   8      275.22      285.11      5.27 o
  -1  -1   8      414.33      463.37      4.85 o
   0  -1   8       21.83       18.80      1.23 o
   1  -1   8       97.58       90.16      2.67 o
   2  -1   8       18.10       11.62      2.02 o
   3  -1   8        2.47        3.09      1.45 o
   4  -1   8       13.71       14.13      2.82 o
   5  -1   8        5.02        7.80      2.35 o
   6  -1   8        6.58        5.39      2.42 o
 -10   0   8        0.46        1.93      1.37 o
  -9   0   8        6.35        9.83      1.89 o
  -8   0   8       38.59       52.46      3.58 o
  -7   0   8       37.05       31.50      2.60 o
  -6   0   8      135.40      138.22      3.17 o
  -5   0   8       16.19       14.73      1.02 o
  -4   0   8       23.01       28.31      2.85 o
  -3   0   8      128.52      141.01      3.17 o
  -2   0   8      156.99      155.73      2.67 o
  -1   0   8       35.32       34.26      1.37 o
   0   0   8       61.01       57.90      2.30 o
   1   0   8       79.50       66.38      4.58 o
   2   0   8       17.92       20.51      2.80 o
   3   0   8      113.71      120.76      7.28 o
   4   0   8        9.90        8.70      2.43 o
   5   0   8        3.38        3.69      1.79 o
 -10   1   8       15.32       18.04      2.44 o
  -9   1   8       15.40       12.94      3.61 o
  -8   1   8        7.46        6.81      1.47 o
  -7   1   8       36.18       39.90      3.95 o
  -6   1   8      757.40      746.89     11.98 o
  -5   1   8      873.88      893.08     18.22 o
  -4   1   8       71.24       74.88      2.88 o
  -3   1   8       32.73       28.51      1.48 o
  -2   1   8        0.63        1.04      0.34 o
  -1   1   8       46.76       52.40      1.74 o
   0   1   8        6.19       12.32      1.55 o
   1   1   8      650.32      637.55     14.59 o
   2   1   8        0.09        3.20      1.58 o
   3   1   8       26.74       16.13      2.84 o
   4   1   8       49.03       65.39      5.93 o
   5   1   8        5.33        4.65      1.98 o
 -10   2   8        0.15        2.12      1.82 o
  -9   2   8        1.68        1.08      1.00 o
  -8   2   8        0.88        1.21      1.08 o
  -7   2   8        8.58       10.03      1.60 o
  -6   2   8       14.82       29.03      2.52 o
  -5   2   8     1137.16     1077.56     14.19 o
  -4   2   8      113.49      125.48      3.28 o
  -3   2   8       92.49      101.30      2.71 o
  -2   2   8        3.48        4.96      0.58 o
  -1   2   8       45.14       42.14      1.82 o
   0   2   8       77.05       76.76      4.81 o
   1   2   8      573.62      627.88     14.79 o
   2   2   8      337.15      338.85     11.86 o
   3   2   8        5.04        7.71      2.25 o
   4   2   8       15.68       19.45      3.56 o
   5   2   8        0.31        0.64      1.58 o
 -10   3   8       14.90       20.22      3.88 o
  -9   3   8       25.36       27.48      4.08 o
  -8   3   8        3.73        5.91      2.18 o
  -7   3   8       18.64       20.07      3.10 o
  -6   3   8        3.52        5.08      1.49 o
  -5   3   8      199.06      202.27      5.90 o
  -4   3   8      155.70      133.35      9.29 o
  -3   3   8       29.03       21.89      1.47 o
  -2   3   8       23.64       21.67      1.18 o
  -1   3   8        0.16        0.36      0.66 o
   0   3   8        8.08        7.14      1.73 o
   1   3   8       85.27       98.02      3.57 o
   2   3   8        7.98        6.34      1.89 o
   3   3   8       46.07       42.91      4.87 o
   4   3   8       14.56       19.65      3.56 o
  -9   4   8       18.30       19.59      3.51 o
  -8   4   8        7.56        8.08      2.46 o
  -7   4   8        0.60        0.66      1.19 o
  -6   4   8       61.18       55.46      3.36 o
  -5   4   8       96.36      102.64      4.33 o
  -4   4   8      300.28      302.93     10.95 o
  -3   4   8        5.18        5.23      0.87 o
  -2   4   8      307.65      326.49      6.71 o
  -1   4   8       22.22       15.33      1.68 o
   0   4   8        1.81        1.51      0.97 o
   1   4   8        8.06       11.85      2.33 o
   2   4   8       17.09       14.15      2.60 o
   3   4   8        0.06        1.71      1.59 o
   4   4   8       14.60       18.56      3.62 o
  -9   5   8       65.96       78.61      6.81 o
  -8   5   8        1.69        1.42      1.28 o
  -7   5   8        0.77        0.91      1.09 o
  -6   5   8       48.89       44.24      3.05 o
  -5   5   8       74.38       78.74      3.81 o
  -4   5   8        5.08        6.65      1.21 o
  -3   5   8       59.72       59.25      5.19 o
  -2   5   8       19.71       17.68      1.68 o
  -1   5   8        6.14       10.46      1.87 o
   0   5   8       14.17       11.72      2.10 o
   1   5   8        1.22        2.07      1.14 o
   2   5   8        0.37       -1.67      1.67 o
   3   5   8        5.79        5.82      2.18 o
  -9   6   8        2.70        3.44      1.99 o
  -8   6   8        0.48        0.28      1.10 o
  -7   6   8        2.12        0.64      1.01 o
  -6   6   8        1.25        0.80      0.76 o
  -5   6   8       34.65       33.86      2.54 o
  -4   6   8        0.24       -0.76      1.18 o
  -3   6   8        0.28        1.12      1.31 o
  -2   6   8       40.21       30.61      3.92 o
  -1   6   8        0.31       -1.11      1.20 o
   0   6   8       33.64       41.10      4.04 o
   1   6   8        5.03        8.43      2.39 o
   2   6   8        0.35        1.15      1.30 o
   3   6   8        1.52        0.64      1.22 o
  -9   7   8       28.30       34.61      4.53 o
  -8   7   8        2.71        0.73      1.22 o
  -7   7   8        0.25       -1.33      1.65 o
  -6   7   8       35.74       40.27      4.65 o
  -5   7   8        3.29        6.62      2.11 o
  -4   7   8        0.69        0.99      1.16 o
  -3   7   8       33.71       40.18      4.59 o
  -2   7   8        7.21        3.14      1.74 o
  -1   7   8        4.95        3.79      1.66 o
   0   7   8       65.43       62.78      5.10 o
   1   7   8       12.91       13.15      2.76 o
   2   7   8        1.43       -0.87      1.45 o
  -7   8   8        3.02        3.71      1.76 o
  -6   8   8       11.87       13.48      2.96 o
  -5   8   8       18.53       16.57      3.10 o
  -4   8   8        1.51        0.19      1.28 o
  -3   8   8        1.71        1.92      1.64 o
  -2   8   8       54.21       76.36      4.53 o
  -1   8   8       17.15       15.98      2.80 o
  -6   9   8       51.86       51.58      5.55 o
  -5   9   8        0.12        0.47      1.31 o
  -4   9   8        2.46       -0.98      1.68 o
  -3   9   8        4.15        4.04      1.48 o
  -2   9   8        3.76        2.76      1.87 o
  -3  10   8       10.41       15.75      3.42 o
  -2  10   8        4.72        4.94      2.05 o
  -2 -14   9        0.20        7.38      2.33 o
  -1 -14   9        3.40        2.41      1.85 o
   0 -14   9        0.37        1.10      1.21 o
   1 -14   9        5.14        3.23      1.69 o
   2 -14   9       19.36       19.10      3.55 o
  -4 -13   9        0.04        0.04      1.44 o
  -3 -13   9        2.93        1.17      1.60 o
  -2 -13   9        2.69        0.34      1.21 o
  -1 -13   9      103.77      103.39      7.45 o
   0 -13   9       16.03       16.94      3.07 o
   1 -13   9        2.05        3.37      1.75 o
   2 -13   9       70.07       59.12      5.65 o
   3 -13   9       33.89       35.05      4.45 o
   4 -13   9        1.09        1.92      1.46 o
  -5 -12   9        2.94        1.57      1.26 o
  -4 -12   9       32.04       29.76      4.24 o
  -3 -12   9        5.00        3.30      1.44 o
  -2 -12   9       24.13       26.38      3.77 o
  -1 -12   9      112.31      118.90      7.66 o
   0 -12   9        0.03       -1.36      1.36 o
   1 -12   9        0.26        1.30      1.26 o
   2 -12   9       20.96       22.44      3.41 o
   3 -12   9        1.32        4.31      1.98 o
   4 -12   9        1.17        1.89      1.45 o
  -6 -11   9       15.80       17.65      3.26 o
  -5 -11   9        5.09        4.42      1.89 o
  -4 -11   9       42.70       41.05      4.67 o
  -3 -11   9        3.23        2.85      1.35 o
  -2 -11   9        8.31        9.87      2.43 o
  -1 -11   9        0.44        0.54      1.32 o
   0 -11   9        7.37        5.49      1.29 o
   1 -11   9       31.34       24.55      3.37 o
   2 -11   9       70.12       77.91      6.05 o
   3 -11   9        4.73        5.33      2.08 o
   4 -11   9       26.01       14.60      2.88 o
   5 -11   9       26.52       28.33      2.94 o
  -7 -10   9        4.15        2.85      1.12 o
  -6 -10   9        0.16        2.14      1.50 o
  -5 -10   9        0.39        1.59      1.71 o
  -4 -10   9       31.35       35.20      4.13 o
  -3 -10   9      118.42       98.56      6.51 o
  -2 -10   9       12.48       13.80      2.47 o
  -1 -10   9       18.77       17.43      2.71 o
   0 -10   9        6.92        4.56      1.38 o
   1 -10   9        6.52        7.09      1.94 o
   2 -10   9       33.43       48.84      4.87 o
   3 -10   9       40.05       35.17      4.10 o
   4 -10   9        1.82        0.41      1.20 o
   5 -10   9       18.09       18.72      3.37 o
   6 -10   9        5.45        8.37      2.54 o
  -8  -9   9       16.50       24.25      2.67 o
  -7  -9   9        4.68        5.64      2.15 o
  -6  -9   9       35.35       44.83      4.68 o
  -5  -9   9      193.20      202.10      9.35 o
  -4  -9   9       65.53       64.31      5.28 o
  -3  -9   9       10.72        7.81      2.03 o
  -2  -9   9      210.66      211.12      8.75 o
  -1  -9   9        1.34       -0.30      0.94 o
   0  -9   9       25.27       17.72      2.52 o
   1  -9   9      404.00      392.99     12.17 o
   2  -9   9       86.81       84.09      5.88 o
   3  -9   9       13.21       11.37      2.35 o
   4  -9   9       20.99       18.17      2.19 o
   5  -9   9       11.62       13.45      2.87 o
   6  -9   9       28.11       27.88      4.24 o
  -9  -8   9        9.90        8.64      1.87 o
  -8  -8   9        0.74        4.11      1.40 o
  -7  -8   9       22.39       26.76      3.67 o
  -6  -8   9        0.13        1.01      1.36 o
  -5  -8   9       72.10       71.69      5.35 o
  -4  -8   9       13.02        9.54      2.07 o
  -3  -8   9       10.78       12.00      2.12 o
  -2  -8   9       86.89       80.48      5.16 o
  -1  -8   9      221.48      216.96      8.36 o
   0  -8   9       77.42       62.26      4.57 o
   1  -8   9      316.72      328.71     10.66 o
   2  -8   9      517.35      524.34     13.99 o
   3  -8   9      325.67      313.31     11.43 o
   4  -8   9       14.59       14.96      2.93 o
   5  -8   9      213.32      236.65     11.19 o
   6  -8   9        0.40       -0.61      1.26 o
  -9  -7   9       15.97       22.53      3.16 o
  -8  -7   9       99.49       98.31      5.03 o
  -7  -7   9       27.59       35.10      3.89 o
  -6  -7   9        1.64        2.49      1.34 o
  -5  -7   9       18.48       17.40      2.60 o
  -4  -7   9       96.26       92.20      5.44 o
  -3  -7   9       56.29       50.23      3.97 o
  -2  -7   9      760.30      771.75     15.34 o
  -1  -7   9       97.53       96.61      5.39 o
   0  -7   9      350.15      335.11      5.78 o
   1  -7   9       32.53       30.67      3.26 o
   2  -7   9        6.21        3.75      1.45 o
   3  -7   9       24.86       25.99      2.87 o
   4  -7   9       13.70       12.76      2.66 o
   5  -7   9        5.34        2.57      1.55 o
   6  -7   9        0.54        1.78      1.51 o
  -9  -6   9        0.07        0.72      0.93 o
  -8  -6   9       38.59       45.99      2.78 o
  -7  -6   9       41.23       37.14      3.76 o
  -6  -6   9        4.60        5.15      1.54 o
  -5  -6   9       42.89       43.33      3.70 o
  -4  -6   9        1.47        2.16      1.05 o
  -3  -6   9       38.10       41.07      3.33 o
  -2  -6   9        5.85        6.99      1.51 o
  -1  -6   9      570.46      551.12     11.98 o
   0  -6   9       44.09       40.63      3.39 o
   1  -6   9        4.41        2.00      1.14 o
   2  -6   9       35.76       35.20      3.61 o
   3  -6   9       13.31       11.40      2.38 o
   4  -6   9        7.90        5.89      2.09 o
   5  -6   9      109.75      110.48      7.89 o
   6  -6   9        0.02       -1.19      1.55 o
  -9  -5   9        0.00       -0.58      1.13 o
  -8  -5   9      159.90      175.11      5.10 o
  -7  -5   9        3.04        7.80      2.85 o
  -6  -5   9       26.94       27.02      2.82 o
  -5  -5   9      195.59      213.42      7.43 o
  -4  -5   9       88.35       85.10      4.53 o
  -3  -5   9       88.92       77.36      4.24 o
  -2  -5   9      394.80      378.67      9.31 o
  -1  -5   9        1.98        1.11      0.78 o
   0  -5   9        6.37        7.48      1.59 o
   1  -5   9       38.22       41.03      2.07 o
   2  -5   9      133.74      140.22      3.78 o
   3  -5   9       24.30       24.85      3.34 o
   4  -5   9        0.01        2.17      1.73 o
   5  -5   9        2.88        3.16      1.60 o
   6  -5   9       48.66       53.07      5.82 o
 -10  -4   9        6.08        3.45      1.59 o
  -9  -4   9        3.32        3.22      1.18 o
  -8  -4   9        1.57        0.72      0.65 o
  -7  -4   9        0.49        0.84      0.68 o
  -6  -4   9        2.06        2.45      1.51 o
  -5  -4   9      136.06      142.77      4.49 o
  -4  -4   9       40.79       26.80      2.38 o
  -3  -4   9      112.79      123.58      4.91 o
  -2  -4   9        1.03        0.71      0.70 o
  -1  -4   9      797.84      792.51     13.15 o
   0  -4   9       70.14       65.35      2.66 o
   1  -4   9        0.17       -0.01      0.61 o
   2  -4   9       23.98       25.84      2.39 o
   3  -4   9       21.72       22.80      1.79 o
   4  -4   9        6.50        6.71      1.83 o
   5  -4   9        3.65        6.28      2.15 o
   6  -4   9        2.42        7.70      2.61 o
 -10  -3   9        2.50        1.48      1.22 o
  -9  -3   9        0.44       -1.25      1.25 o
  -8  -3   9       72.57       74.29      4.30 o
  -7  -3   9        1.68        1.61      0.72 o
  -6  -3   9       79.01       85.21      3.43 o
  -5  -3   9        0.07        0.76      2.06 o
  -4  -3   9        3.48        7.50      2.08 o
  -3  -3   9        5.17        2.51      0.51 o
  -2  -3   9       81.32       89.18      2.46 o
  -1  -3   9      339.18      340.41      5.05 o
   0  -3   9        0.52        0.90      0.55 o
   1  -3   9        6.06        7.49      0.82 o
   2  -3   9       28.28       24.22      1.41 o
   3  -3   9       11.96       14.69      2.70 o
   4  -3   9       80.64       85.71      6.64 o
   5  -3   9       21.20       22.50      3.73 o
   6  -3   9        1.54        3.69      1.95 o
 -10  -2   9        0.35       -1.55      1.55 o
  -9  -2   9        6.77        8.83      1.87 o
  -8  -2   9        1.14       -0.66      1.19 o
  -7  -2   9        0.13       -0.39      1.58 o
  -6  -2   9       59.85       57.48      2.61 o
  -5  -2   9      116.15      108.84      2.64 o
  -4  -2   9        0.06        0.06      0.38 o
  -3  -2   9       23.53       26.29      1.33 o
  -2  -2   9      463.58      465.37      4.82 o
  -1  -2   9        1.28        2.15      0.60 o
   0  -2   9       73.65       79.72      2.59 o
   1  -2   9        4.05        3.22      1.11 o
   2  -2   9       20.08       23.05      1.38 o
   3  -2   9       68.22       70.43      5.77 o
   4  -2   9        5.92        5.42      2.29 o
   5  -2   9        4.01        3.45      2.12 o
 -10  -1   9        0.80        3.33      1.79 o
  -9  -1   9        3.83        5.86      1.70 o
  -8  -1   9       21.77       23.39      2.46 o
  -7  -1   9        1.69       -2.01      2.01 o
  -6  -1   9        3.62        1.18      1.45 o
  -5  -1   9      137.51      117.08      2.35 o
  -4  -1   9      177.45      150.37      3.21 o
  -3  -1   9      282.25      266.38      5.80 o
  -2  -1   9       98.12      119.27      2.51 o
  -1  -1   9       16.12       16.40      1.22 o
   0  -1   9       36.15       29.34      1.66 o
   1  -1   9        6.75        8.68      0.95 o
   2  -1   9      157.89      153.19      7.98 o
   3  -1   9        0.47        0.38      1.22 o
   4  -1   9       51.79       43.86      4.94 o
   5  -1   9       14.10       17.84      3.45 o
 -10   0   9        1.76        1.46      1.70 o
  -9   0   9       30.00       34.59      3.19 o
  -8   0   9        0.16        1.08      1.40 o
  -7   0   9        0.01        0.18      0.93 o
  -6   0   9        2.86        2.72      1.53 o
  -5   0   9      150.36      146.80      7.50 o
  -4   0   9       64.56       70.99      2.32 o
  -3   0   9       63.83       55.92      1.99 o
  -2   0   9       65.50       54.58      1.72 o
  -1   0   9       31.62       25.45      1.57 o
   0   0   9       96.31       95.86      3.06 o
   1   0   9        7.44       -0.86      1.81 o
   2   0   9       39.82       40.27      4.15 o
   3   0   9       11.75       10.74      2.54 o
   4   0   9        3.75        4.71      2.11 o
   5   0   9        6.78        6.26      2.29 o
 -10   1   9        0.00        2.02      1.62 o
  -9   1   9       13.36       16.91      2.38 o
  -8   1   9       47.05       42.03      3.40 o
  -7   1   9       94.17       90.59      4.56 o
  -6   1   9        0.80        1.53      1.55 o
  -5   1   9       44.89       48.81      4.52 o
  -4   1   9       68.54       66.13      2.15 o
  -3   1   9       49.45       42.40      1.58 o
  -2   1   9       53.50       59.69      1.80 o
  -1   1   9       68.01       62.81      2.55 o
   0   1   9        1.43        1.81      1.34 o
   1   1   9        0.34       -0.45      1.11 o
   2   1   9      128.46      140.78      7.84 o
   3   1   9        1.34        0.37      1.26 o
   4   1   9        2.26       -0.39      1.17 o
  -9   2   9       51.00       49.55      3.80 o
  -8   2   9       48.52       34.96      3.13 o
  -7   2   9       41.44       42.58      3.23 o
  -6   2   9        8.52        8.38      1.39 o
  -5   2   9       57.60       55.91      3.45 o
  -4   2   9       83.01       79.17      2.22 o
  -3   2   9        4.81        4.51      1.03 o
  -2   2   9       61.13       65.58      3.08 o
  -1   2   9       88.70      100.84      4.02 o
   0   2   9       89.28       77.08      3.77 o
   1   2   9        9.38        6.86      2.15 o
   2   2   9       30.24       29.42      3.82 o
   3   2   9        3.80        3.13      1.66 o
   4   2   9        1.04        0.42      1.49 o
  -9   3   9       43.66       46.38      5.30 o
  -8   3   9       27.29       20.95      3.43 o
  -7   3   9       21.81       19.84      3.19 o
  -6   3   9       55.27       56.13      4.72 o
  -5   3   9       15.69       13.32      2.38 o
  -4   3   9       20.14       21.42      3.07 o
  -3   3   9       57.76       57.08      4.09 o
  -2   3   9       40.72       37.73      2.40 o
  -1   3   9        6.74       11.20      1.62 o
   0   3   9       22.44       19.74      2.85 o
   1   3   9        0.46        0.67      1.28 o
   2   3   9        0.49       -0.57      1.17 o
   3   3   9       28.47       36.41      4.62 o
  -9   4   9        9.80       10.55      2.96 o
  -8   4   9       17.38       14.41      2.87 o
  -7   4   9        1.88        1.68      1.30 o
  -6   4   9        1.20        2.34      0.89 o
  -5   4   9        1.80        1.45      1.00 o
  -4   4   9      121.64      119.20      7.31 o
  -3   4   9       49.65       39.83      4.31 o
  -2   4   9        0.08        0.44      0.71 o
  -1   4   9        0.28        0.75      0.71 o
   0   4   9       14.34       15.34      2.53 o
   1   4   9        0.02       -1.92      1.92 o
   2   4   9        8.78       10.96      2.75 o
   3   4   9       31.45       40.90      5.00 o
  -9   5   9       32.20       36.44      4.72 o
  -8   5   9       12.82       18.47      3.23 o
  -7   5   9        0.00       -1.54      1.54 o
  -6   5   9        0.08        1.21      0.93 o
  -5   5   9       11.56       10.92      1.64 o
  -4   5   9        0.16       -0.30      0.69 o
  -3   5   9      255.36      257.03     11.09 o
  -2   5   9       56.63       48.74      4.96 o
  -1   5   9        7.03        7.49      1.39 o
   0   5   9       12.09        7.57      1.93 o
   1   5   9        5.68        3.37      1.57 o
   2   5   9        0.65        3.34      1.88 o
  -9   6   9        0.01       -0.50      1.29 o
  -8   6   9       23.95       31.80      4.15 o
  -7   6   9        3.23        3.08      1.14 o
  -6   6   9       10.66       10.27      2.49 o
  -5   6   9       13.08       12.46      2.75 o
  -4   6   9        0.99        0.12      1.22 o
  -3   6   9       28.64       31.04      4.22 o
  -2   6   9        5.62        4.56      1.76 o
  -1   6   9        0.27       -0.98      1.57 o
   0   6   9       29.49       32.94      3.77 o
   1   6   9       52.95       59.89      5.55 o
   2   6   9        0.04       -0.56      1.46 o
  -7   7   9        6.72        3.56      1.60 o
  -6   7   9       48.30       56.04      5.70 o
  -5   7   9        6.67        7.63      2.26 o
  -4   7   9        0.11        0.08      1.43 o
  -3   7   9        1.02        0.64      1.49 o
  -2   7   9       20.66       24.01      4.00 o
  -1   7   9        4.94        2.15      1.72 o
  -6   8   9        3.45        3.12      1.98 o
  -5   8   9        3.14        0.73      1.27 o
  -4   8   9        0.01       -0.10      1.48 o
  -3   8   9        0.31        0.58      1.30 o
  -2   8   9        1.55        2.37      1.67 o
  -3   9   9        9.69       13.27      2.89 o
  -1 -14  10        6.70        4.18      1.82 o
   0 -14  10        1.36       -0.71      1.60 o
   1 -14  10       10.62       14.44      3.10 o
  -4 -13  10        6.90        8.30      2.51 o
  -3 -13  10        0.66        3.29      1.87 o
  -2 -13  10        0.09        0.42      1.12 o
  -1 -13  10       24.21       21.94      3.71 o
   0 -13  10        8.43       10.38      2.44 o
   1 -13  10       15.26       14.55      2.99 o
   2 -13  10        0.87        0.84      1.41 o
   3 -13  10       18.43       22.21      3.69 o
  -5 -12  10        4.31        1.98      1.65 o
  -4 -12  10       25.16       26.47      3.95 o
  -3 -12  10       15.58       10.12      2.53 o
  -2 -12  10      104.84       97.72      7.00 o
  -1 -12  10        6.93       13.44      2.80 o
   0 -12  10       13.77        8.82      2.35 o
   1 -12  10        0.81        0.59      1.07 o
   2 -12  10        8.10        8.22      2.35 o
   3 -12  10        3.54        3.68      1.94 o
   4 -12  10        0.18        3.07      1.97 o
  -6 -11  10        1.10       -0.11      1.16 o
  -5 -11  10        0.53        2.57      1.76 o
  -4 -11  10        1.05        1.15      1.24 o
  -3 -11  10        1.91        1.64      1.42 o
  -2 -11  10       38.46       37.59      4.31 o
  -1 -11  10       56.52       50.07      4.78 o
   0 -11  10       62.40       65.35      5.51 o
   1 -11  10        2.76        4.43      1.73 o
   2 -11  10      216.96      216.06     10.12 o
   3 -11  10        2.22        0.64      1.24 o
   4 -11  10        2.51        0.88      1.23 o
   5 -11  10        0.32        1.76      1.70 o
  -8 -10  10        0.09        2.19      1.96 o
  -7 -10  10       16.34       13.96      2.93 o
  -6 -10  10        6.96        5.29      2.08 o
  -5 -10  10       28.39       23.89      3.60 o
  -4 -10  10        5.82        8.84      2.17 o
  -3 -10  10      145.97      148.12      7.93 o
  -2 -10  10       39.66       36.24      3.91 o
  -1 -10  10       65.38       55.10      4.77 o
   0 -10  10       41.24       39.36      4.11 o
   1 -10  10      239.67      275.47     10.83 o
   2 -10  10      190.78      204.18      9.57 o
   3 -10  10       12.22       14.56      2.72 o
   4 -10  10        6.83       12.87      2.84 o
   5 -10  10        2.08        1.65      1.62 o
  -8  -9  10        8.51       12.05      2.35 o
  -7  -9  10       13.82       11.59      2.48 o
  -6  -9  10       15.23       21.88      3.26 o
  -5  -9  10      145.03      156.63      8.28 o
  -4  -9  10       88.20       88.65      6.02 o
  -3  -9  10       19.67       18.71      2.67 o
  -2  -9  10       89.81       91.70      5.94 o
  -1  -9  10      200.76      190.16      8.44 o
   0  -9  10       39.04       43.95      4.09 o
   1  -9  10        6.78       11.32      2.55 o
   2  -9  10       61.08       60.77      5.15 o
   3  -9  10        3.24        2.45      1.57 o
   4  -9  10       98.09      106.12      7.64 o
   5  -9  10       22.90       30.11      4.39 o
  -9  -8  10       40.88       46.88      3.76 o
  -8  -8  10      125.84      154.11      9.72 o
  -7  -8  10        0.18        2.99      1.75 o
  -6  -8  10        0.72        1.68      1.22 o
  -5  -8  10        0.53        3.61      1.62 o
  -4  -8  10       14.19       10.27      2.12 o
  -3  -8  10       59.93       53.28      4.35 o
  -2  -8  10       62.99       54.11      4.29 o
  -1  -8  10       12.54       12.63      2.20 o
   0  -8  10       11.21       11.66      2.20 o
   1  -8  10        0.18        2.17      1.32 o
   2  -8  10        0.38       -0.12      1.32 o
   3  -8  10        1.50       -1.82      1.82 o
   4  -8  10       17.39       18.52      3.34 o
   5  -8  10       21.64       23.89      4.06 o
  -9  -7  10        0.57        1.54      2.31 o
  -8  -7  10       58.73       69.05      3.50 o
  -7  -7  10       88.91       91.62      6.09 o
  -6  -7  10        5.82        4.79      1.51 o
  -5  -7  10        9.51        6.48      1.80 o
  -4  -7  10        1.16        0.96      0.94 o
  -3  -7  10      121.42      126.65      6.35 o
  -2  -7  10      471.08      486.14     12.11 o
  -1  -7  10      636.93      634.18     14.00 o
   0  -7  10        7.48        9.38      1.95 o
   1  -7  10        4.65        3.97      1.52 o
   2  -7  10       11.47       12.52      2.26 o
   3  -7  10       45.60       40.64      4.52 o
   4  -7  10       41.91       42.11      4.89 o
   5  -7  10       10.92       19.88      3.66 o
  -9  -6  10        7.41        5.12      1.59 o
  -8  -6  10        3.08        7.70      2.03 o
  -7  -6  10       57.58       61.76      6.35 o
  -6  -6  10        2.66        2.54      1.14 o
  -5  -6  10        1.33        2.00      1.03 o
  -4  -6  10       73.31       71.78      4.59 o
  -3  -6  10      104.49      107.13      5.42 o
  -2  -6  10        2.21        0.79      0.79 o
  -1  -6  10       95.28       95.99      5.25 o
   0  -6  10       46.53       42.79      3.63 o
   1  -6  10      142.21      150.46      7.12 o
   2  -6  10        4.28       10.04      2.29 o
   3  -6  10       73.86       75.90      6.09 o
   4  -6  10       97.91       99.63      7.27 o
   5  -6  10        1.05        2.39      1.85 o
 -10  -5  10        3.61        1.83      1.56 o
  -9  -5  10        1.43        1.60      1.07 o
  -8  -5  10       15.42       18.33      2.28 o
  -7  -5  10       30.68       34.99      2.97 o
  -6  -5  10       59.19       54.77      9.70 o
  -5  -5  10       45.17       39.46      3.26 o
  -4  -5  10       16.36       17.44      2.18 o
  -3  -5  10       42.25       39.71      3.09 o
  -2  -5  10       39.99       47.05      3.40 o
  -1  -5  10      329.54      325.81      9.17 o
   0  -5  10       66.24       67.08      4.44 o
   1  -5  10      209.34      218.24      5.04 o
   2  -5  10       10.88       14.43      1.90 o
   3  -5  10        5.26        3.42      1.85 o
   4  -5  10        5.46        5.24      2.09 o
   5  -5  10       37.98       31.45      4.50 o
 -10  -4  10        0.09       -1.62      1.62 o
  -9  -4  10        1.34        0.11      2.90 o
  -8  -4  10        8.66        9.32      1.97 o
  -7  -4  10       46.65       52.58      3.04 o
  -6  -4  10      156.77      159.46      5.02 o
  -5  -4  10       85.89       83.84      4.82 o
  -4  -4  10      111.45      111.05      3.86 o
  -3  -4  10       61.68       67.22      4.87 o
  -2  -4  10       93.11       86.12      3.36 o
  -1  -4  10        5.46       13.00      5.42 o
   0  -4  10      380.18      372.98      5.57 o
   1  -4  10       79.93       71.85      2.52 o
   2  -4  10       42.92       43.31      1.93 o
   3  -4  10       24.54       26.28      3.62 o
   4  -4  10        4.62        3.73      1.95 o
   5  -4  10        0.84        1.88      1.93 o
 -10  -3  10        0.78        0.75      1.20 o
  -9  -3  10       16.56       11.32      1.95 o
  -8  -3  10        0.68        1.12      1.08 o
  -7  -3  10      101.92      100.03      6.79 o
  -6  -3  10       37.94       30.49      2.06 o
  -5  -3  10       23.86       24.23      1.81 o
  -4  -3  10        6.67        5.01      0.89 o
  -3  -3  10       15.05       11.88      0.96 o
  -2  -3  10      177.86      176.48      3.84 o
  -1  -3  10       63.31       69.48      2.45 o
   0  -3  10       11.94       11.46      1.10 o
   1  -3  10      213.92      211.87      4.41 o
   2  -3  10        0.43       -0.51      0.51 o
   3  -3  10        1.98        3.24      1.25 o
   4  -3  10       25.95       22.12      3.64 o
   5  -3  10       35.84       43.28      5.28 o
 -10  -2  10       13.51       12.31      2.71 o
  -9  -2  10       11.06        7.99      1.68 o
  -8  -2  10       39.36       37.74      3.16 o
  -7  -2  10       10.22        9.11      2.22 o
  -6  -2  10      129.78      133.64      7.61 o
  -5  -2  10       21.37       20.30      1.43 o
  -4  -2  10        1.04        0.21      1.83 o
  -3  -2  10       27.98       28.57      1.35 o
  -2  -2  10       77.02       86.39      2.34 o
  -1  -2  10       19.54       20.41      1.43 o
   0  -2  10        7.55        4.52      0.71 o
   1  -2  10        0.55        0.87      0.51 o
   2  -2  10       52.74       54.98      3.18 o
   3  -2  10       25.96       22.47      3.59 o
   4  -2  10       20.11       17.53      3.63 o
   5  -2  10        3.50        2.56      1.97 o
 -10  -1  10        0.08        1.08      1.41 o
  -9  -1  10        1.75        4.27      1.52 o
  -8  -1  10        2.94        7.65      1.54 o
  -7  -1  10        0.42       -0.28      1.15 o
  -6  -1  10       31.89       36.79      3.96 o
  -5  -1  10       14.86        7.36      1.65 o
  -4  -1  10       92.89       83.00      5.67 o
  -3  -1  10      518.70      479.46      5.06 o
  -2  -1  10      178.88      158.60      3.11 o
  -1  -1  10        8.27        5.73      0.82 o
   0  -1  10       10.43       10.22      1.08 o
   1  -1  10       21.41       19.68      1.49 o
   2  -1  10        1.52        2.67      0.95 o
   3  -1  10        0.00        1.23      1.46 o
   4  -1  10        0.20        2.23      1.83 o
 -10   0  10       21.07       23.99      3.87 o
  -9   0  10       23.60       22.37      2.64 o
  -8   0  10       12.91       14.85      2.10 o
  -7   0  10        2.79        3.62      1.62 o
  -6   0  10       67.69       59.26      5.34 o
  -5   0  10        1.63        5.01      1.98 o
  -4   0  10       23.04       27.87      1.59 o
  -3   0  10       30.96       37.41      1.93 o
  -2   0  10       12.20       10.81      0.85 o
  -1   0  10       38.01       44.32      2.19 o
   0   0  10        8.70        8.88      1.02 o
   1   0  10       25.39       25.92      3.68 o
   2   0  10       37.07       38.51      4.32 o
   3   0  10        0.56        0.04      1.32 o
   4   0  10        0.27        0.56      1.48 o
 -10   1  10       25.41       27.95      4.36 o
  -9   1  10        8.81        7.81      2.13 o
  -8   1  10        0.99        1.81      1.34 o
  -7   1  10       77.58       80.90      4.60 o
  -6   1  10       24.21       18.69      3.12 o
  -5   1  10        6.69       13.44      1.75 o
  -4   1  10        2.81        2.47      0.56 o
  -3   1  10        0.60        0.60      0.50 o
  -2   1  10        0.00        0.62      0.53 o
  -1   1  10      112.78      111.59      4.37 o
   0   1  10       16.12       23.87      2.80 o
   1   1  10       97.72       90.49      8.59 o
   2   1  10        5.77        7.48      2.21 o
   3   1  10        1.58       -0.88      1.44 o
   4   1  10        9.08        8.60      2.52 o
  -9   2  10       19.22       24.49      2.84 o
  -8   2  10       10.19       10.57      1.88 o
  -7   2  10      179.30      181.78      6.73 o
  -6   2  10        7.18        6.23      1.98 o
  -5   2  10        7.98        8.19      1.46 o
  -4   2  10       13.93       16.36      2.00 o
  -3   2  10       91.50       92.26      3.08 o
  -2   2  10       15.07       11.82      1.46 o
  -1   2  10        1.99        1.78      0.79 o
   0   2  10       53.88       59.98      3.51 o
   1   2  10       59.10       53.98      4.96 o
   2   2  10       20.60       26.75      3.86 o
   3   2  10        0.18       -0.21      1.49 o
  -9   3  10        0.01        2.10      1.86 o
  -8   3  10       77.27       67.93      6.02 o
  -7   3  10        0.76        1.47      1.42 o
  -6   3  10        1.83        2.59      1.22 o
  -5   3  10        1.91        1.75      1.38 o
  -4   3  10        3.04        0.19      1.14 o
  -3   3  10       59.45       64.62      5.45 o
  -2   3  10       57.88       66.33      3.38 o
  -1   3  10       36.08       33.41      2.58 o
   0   3  10       39.31       35.77      2.84 o
   1   3  10        2.54       -1.69      1.69 o
   2   3  10        3.20        1.27      1.28 o
   3   3  10        0.08       -1.25      1.69 o
  -9   4  10       50.75       54.53      5.80 o
  -8   4  10        2.46        1.90      1.52 o
  -7   4  10        0.90        1.55      1.46 o
  -6   4  10        1.06        0.76      0.92 o
  -5   4  10        0.00       -0.02      0.70 o
  -4   4  10       14.43       13.85      2.84 o
  -3   4  10        4.04        5.89      2.32 o
  -2   4  10        6.68        3.93      1.83 o
  -1   4  10       13.69       11.28      1.69 o
   0   4  10        0.00       -0.66      0.86 o
   1   4  10        4.03        1.46      1.51 o
   2   4  10        1.32        2.07      1.50 o
  -9   5  10        7.83        8.82      2.62 o
  -8   5  10       27.50       24.70      3.68 o
  -7   5  10        0.55        0.99      1.40 o
  -6   5  10       15.80       17.89      2.12 o
  -5   5  10        6.70        7.37      2.30 o
  -4   5  10       12.63       14.66      2.97 o
  -3   5  10        8.93        9.30      2.63 o
  -2   5  10       18.37       10.85      2.56 o
  -1   5  10        8.22       10.39      2.50 o
   0   5  10        4.41        5.47      2.50 o
   1   5  10        2.17        4.43      2.08 o
   2   5  10        0.41       -0.78      1.44 o
  -9   6  10        0.41        2.38      2.10 o
  -7   6  10       37.40       33.86      4.55 o
  -6   6  10        0.18        0.15      1.27 o
  -5   6  10        7.63       12.12      2.93 o
  -4   6  10        5.17        6.45      2.14 o
  -3   6  10        0.44        0.10      1.14 o
  -2   6  10        0.61       -0.76      1.36 o
  -1   6  10        6.82        7.79      2.49 o
  -5   7  10        1.21        0.68      1.65 o
  -4   7  10        0.15        3.98      1.96 o
  -3   7  10        4.57        6.49      2.48 o
  -3   8  10        8.19        8.62      2.41 o
  -3 -13  11        0.75       -0.66      1.33 o
  -2 -13  11       58.63       60.04      5.90 o
  -1 -13  11       12.44       13.97      3.04 o
   0 -13  11        8.20        8.87      2.47 o
   1 -13  11       31.44       36.94      4.58 o
   2 -13  11       27.36       28.48      4.20 o
  -5 -12  11        3.06        2.22      1.70 o
  -4 -12  11        0.22       -0.88      1.11 o
  -3 -12  11        0.88        0.90      1.24 o
  -2 -12  11       13.93       16.49      3.23 o
  -1 -12  11        0.58       -1.38      1.38 o
   0 -12  11        0.74        3.28      1.65 o
   1 -12  11       10.36       10.41      2.57 o
   2 -12  11       58.54       57.30      5.58 o
   3 -12  11       14.78       20.84      3.62 o
  -6 -11  11        6.53        7.05      2.17 o
  -5 -11  11       11.64       12.93      2.90 o
  -4 -11  11       53.25       53.91      5.24 o
  -3 -11  11        3.22        3.61      1.57 o
  -2 -11  11       81.43       82.54      6.28 o
  -1 -11  11       15.57       13.46      2.65 o
   0 -11  11        0.30       -0.35      1.20 o
   1 -11  11        8.20       14.62      2.92 o
   2 -11  11       19.54       22.77      3.66 o
   3 -11  11       16.77       18.58      3.32 o
  -7 -10  11        1.02        0.61      1.14 o
  -6 -10  11       51.63       51.95      5.25 o
  -5 -10  11       66.60       67.21      5.74 o
  -4 -10  11        2.33        2.32      1.38 o
  -3 -10  11        5.69        5.68      1.92 o
  -2 -10  11        2.23        1.60      0.99 o
  -1 -10  11        5.10        4.26      1.44 o
   0 -10  11       14.52       18.47      3.02 o
   1 -10  11      220.95      229.16     10.11 o
   2 -10  11      120.74      109.70      7.33 o
   3 -10  11        0.50       -0.47      1.36 o
   4 -10  11        0.80       -1.90      1.90 o
  -8  -9  11        3.65        6.26      1.56 o
  -7  -9  11        0.57       -0.24      1.18 o
  -6  -9  11       57.39       61.83      5.37 o
  -5  -9  11       72.70       82.60      6.03 o
  -4  -9  11        0.33        0.83      1.20 o
  -3  -9  11        3.69        1.97      1.18 o
  -2  -9  11        0.22       -0.53      1.36 o
  -1  -9  11      105.50      113.68      6.62 o
   0  -9  11      123.32      145.32      7.65 o
   1  -9  11      374.38      379.93     12.62 o
   2  -9  11        1.08        0.58      1.38 o
   3  -9  11       26.69       26.54      3.76 o
   4  -9  11       10.28       10.18      2.64 o
  -8  -8  11       51.17       67.79     12.61 o
  -7  -8  11       26.66       27.13      3.65 o
  -6  -8  11       25.32       21.64      3.20 o
  -5  -8  11       57.62       58.91      4.80 o
  -4  -8  11        0.02        1.14      1.03 o
  -3  -8  11      167.42      180.25      8.06 o
  -2  -8  11       47.88       52.07      4.29 o
  -1  -8  11      262.04      284.50     10.02 o
   0  -8  11        6.69        8.47      1.85 o
   1  -8  11        0.52        0.88      1.02 o
   2  -8  11        7.57        3.16      1.10 o
   3  -8  11        2.21        0.95      1.08 o
   4  -8  11        7.61        7.40      2.42 o
  -8  -7  11        0.56        5.29      3.24 o
  -7  -7  11      163.81      172.66      8.26 o
  -6  -7  11       15.71       14.66      2.53 o
  -5  -7  11       80.96       77.95      5.27 o
  -4  -7  11        7.97       11.83      2.20 o
  -3  -7  11        2.15        0.83      0.88 o
  -2  -7  11       78.41       87.13      5.27 o
  -1  -7  11      482.97      492.38     12.66 o
   0  -7  11      379.09      373.61     11.39 o
   1  -7  11        0.26        0.19      1.21 o
   2  -7  11        5.40        3.71      1.22 o
   3  -7  11        0.61       -1.46      1.59 o
   4  -7  11        0.46        3.21      1.92 o
  -9  -6  11        0.07       -1.79      1.79 o
  -8  -6  11       57.40       72.53      6.50 o
  -7  -6  11       27.49       32.21      5.08 o
  -6  -6  11       61.56       66.71      8.37 o
  -5  -6  11       25.85       24.03      2.83 o
  -4  -6  11        0.10       -0.74      0.94 o
  -3  -6  11       49.32       53.47      3.95 o
  -2  -6  11        8.01        7.09      1.67 o
  -1  -6  11        0.59        1.02      0.98 o
   0  -6  11      109.59      102.09      5.83 o
   1  -6  11      208.71      211.07      8.89 o
   2  -6  11       41.50       47.77      4.86 o
   3  -6  11       13.05       16.55      3.33 o
   4  -6  11       11.27        8.59      2.49 o
  -9  -5  11        1.91        1.76      1.28 o
  -8  -5  11       12.68       15.70      3.20 o
  -7  -5  11       41.09       37.24      3.73 o
  -6  -5  11       95.86       96.54      4.53 o
  -5  -5  11       54.60       47.35      8.74 o
  -4  -5  11        0.44        4.13      5.67 o
  -3  -5  11        7.40        6.10      1.32 o
  -2  -5  11        0.03        0.81      0.79 o
  -1  -5  11       28.99       26.46      2.79 o
   0  -5  11        2.74       11.01      5.66 o
   1  -5  11       26.52       30.84      1.76 o
   2  -5  11       12.39       10.72      2.53 o
   3  -5  11        2.57        2.61      1.76 o
   4  -5  11       27.53       25.14      3.97 o
  -9  -4  11        1.09       -1.56      1.56 o
  -8  -4  11        1.04        0.37      1.51 o
  -7  -4  11        9.42        9.22      2.41 o
  -6  -4  11       14.89       12.82      1.50 o
  -5  -4  11      309.12      305.57     11.46 o
  -4  -4  11       39.21       26.04      1.98 o
  -3  -4  11       49.16       57.51      5.92 o
  -2  -4  11       11.31       18.71      1.72 o
  -1  -4  11        0.13        0.67      0.50 o
   0  -4  11       17.26       16.74      1.37 o
   1  -4  11       96.70       85.90      2.90 o
   2  -4  11       23.14       19.46      1.86 o
   3  -4  11       22.48       25.33      3.82 o
   4  -4  11       28.78       34.93      4.66 o
  -9  -3  11        0.00       -0.40      1.26 o
  -8  -3  11       18.31       18.81      3.32 o
  -7  -3  11        2.87        1.64      1.32 o
  -6  -3  11        1.18       -1.39      1.67 o
  -5  -3  11       89.51       79.54      3.13 o
  -4  -3  11       53.55       48.25      3.62 o
  -3  -3  11      106.36      107.79      3.68 o
  -2  -3  11        1.28        1.41      0.59 o
  -1  -3  11       10.60        8.87      1.04 o
   0  -3  11        1.50        3.36      0.87 o
   1  -3  11       13.56       11.74      1.24 o
   2  -3  11       33.49       34.53      2.57 o
   3  -3  11        0.67        2.12      1.41 o
   4  -3  11       18.10       26.16      4.22 o
  -9  -2  11       22.12       21.65      2.66 o
  -8  -2  11        0.11       -1.67      1.67 o
  -7  -2  11        0.12       -1.36      1.76 o
  -6  -2  11        1.89        2.04      1.28 o
  -5  -2  11      138.52      138.06      7.73 o
  -4  -2  11       16.05       17.61      1.39 o
  -3  -2  11       36.88       31.14      2.44 o
  -2  -2  11      191.07      183.74      4.44 o
  -1  -2  11        0.38        0.44      0.69 o
   0  -2  11        3.22        6.24      0.93 o
   1  -2  11       63.72       79.22      2.97 o
   2  -2  11        0.48        0.16      1.25 o
   3  -2  11       39.50       40.27      3.05 o
   4  -2  11       47.78       49.08      5.67 o
  -9  -1  11       32.40       39.10      3.56 o
  -8  -1  11        0.06       -1.11      1.11 o
  -7  -1  11       22.47       21.23      3.33 o
  -6  -1  11       16.90       18.34      3.11 o
  -5  -1  11        1.68       -0.13      1.49 o
  -4  -1  11      105.99       96.53      3.66 o
  -3  -1  11       23.36       22.79      1.62 o
  -2  -1  11       49.52       46.98      2.31 o
  -1  -1  11       11.50       11.50      1.19 o
   0  -1  11       17.41       17.17      1.45 o
   1  -1  11        0.13       -0.70      1.96 o
   2  -1  11       14.24       13.79      1.87 o
   3  -1  11       10.46       11.13      1.78 o
   4  -1  11        0.38       -0.48      1.56 o
  -9   0  11       11.03        9.64      1.94 o
  -8   0  11       27.64       19.78      2.43 o
  -7   0  11        1.17        0.94      1.54 o
  -6   0  11       13.10        7.63      2.34 o
  -5   0  11       60.79       68.60      5.64 o
  -4   0  11        9.83       10.43      1.09 o
  -3   0  11       56.93       42.77      2.18 o
  -2   0  11        4.99        3.34      0.69 o
  -1   0  11        7.23        7.77      1.04 o
   0   0  11       10.36        9.23      1.69 o
   1   0  11       23.58       28.98      2.59 o
   2   0  11        8.40        6.71      1.49 o
   3   0  11        5.89        4.27      1.93 o
  -9   1  11        2.19        2.96      1.39 o
  -8   1  11       13.56        8.94      1.81 o
  -7   1  11       10.03       10.93      2.75 o
  -6   1  11        0.90        0.46      1.17 o
  -5   1  11       20.59       23.35      2.39 o
  -4   1  11        0.76       -0.60      1.01 o
  -3   1  11        6.09        4.86      0.98 o
  -2   1  11        0.51        0.18      0.56 o
  -1   1  11       46.63       49.88      3.11 o
   0   1  11       32.52       33.36      2.73 o
   1   1  11        0.08        1.24      0.93 o
   2   1  11        6.28        5.99      2.25 o
   3   1  11        0.39       -0.85      1.16 o
  -9   2  11       21.04       21.20      3.91 o
  -8   2  11        0.54       -0.07      0.96 o
  -7   2  11       45.06       49.49      3.64 o
  -6   2  11       21.36       17.32      3.22 o
  -5   2  11       10.33        9.25      1.74 o
  -4   2  11       24.08       20.75      2.35 o
  -3   2  11        0.96        0.99      0.99 o
  -2   2  11        4.01        3.70      1.03 o
  -1   2  11        0.16        0.69      0.84 o
   0   2  11       10.79       13.50      1.80 o
   1   2  11        2.20        0.37      0.79 o
   2   2  11        1.25        0.70      1.27 o
  -9   3  11       25.19       16.90      3.50 o
  -8   3  11        9.58        5.35      1.88 o
  -7   3  11       14.20       14.93      2.95 o
  -6   3  11        0.16       -0.08      0.94 o
  -5   3  11        0.70       -0.16      1.23 o
  -4   3  11        0.06       -0.56      1.12 o
  -3   3  11        0.83        3.73      1.99 o
  -2   3  11       13.62       18.89      3.21 o
  -1   3  11        0.55       -0.42      0.78 o
   0   3  11        6.88        6.99      1.36 o
   1   3  11        0.30       -0.27      0.92 o
   2   3  11        0.24        1.16      1.46 o
  -9   4  11        0.02        3.20      1.73 o
  -8   4  11        6.39        7.39      2.37 o
  -7   4  11        1.39        1.96      1.24 o
  -6   4  11        1.01        0.63      0.93 o
  -5   4  11        4.08        4.06      1.83 o
  -4   4  11       10.11        7.14      2.22 o
  -3   4  11       37.76       45.95      5.06 o
  -2   4  11        5.21        1.79      1.28 o
  -1   4  11        0.48       -1.90      1.90 o
   0   4  11       17.73       17.43      2.24 o
   1   4  11        0.00       -1.35      1.35 o
   2   4  11        1.92        4.75      2.21 o
  -9   5  11        0.25       -0.73      1.35 o
  -8   5  11        0.40        1.97      1.71 o
  -7   5  11       14.47       10.88      2.88 o
  -6   5  11        5.05        5.66      2.20 o
  -5   5  11        6.33        5.71      2.11 o
  -4   5  11        4.41        1.75      1.72 o
  -3   5  11        2.85        3.12      1.87 o
  -2   5  11        2.76       -0.13      1.49 o
  -1   5  11        1.18        1.90      1.44 o
  -3 -13  12       11.48       17.04      3.36 o
  -2 -13  12       14.30       13.78      3.08 o
  -1 -13  12      106.98      107.06      7.84 o
   0 -13  12        0.21        1.60      1.48 o
  -5 -12  12        4.20        6.21      2.35 o
  -4 -12  12       30.64       38.04      4.63 o
  -3 -12  12        3.68        3.91      1.56 o
  -2 -12  12        2.77        0.13      1.30 o
  -1 -12  12        0.43        0.11      1.18 o
   0 -12  12        5.93        5.64      1.95 o
   1 -12  12        5.17        1.28      1.32 o
   2 -12  12        2.75        4.43      2.16 o
  -6 -11  12        2.86        4.30      2.01 o
  -5 -11  12        0.69        2.62      1.59 o
  -4 -11  12        0.60        1.08      1.37 o
  -3 -11  12       11.37        8.43      2.25 o
  -2 -11  12        0.10        0.37      1.31 o
  -1 -11  12       45.35       47.88      4.90 o
   0 -11  12       21.74       25.08      3.53 o
   1 -11  12       89.88       86.37      6.70 o
   2 -11  12       45.55       43.18      4.87 o
   3 -11  12        0.14       -0.03      1.41 o
  -7 -10  12        5.40        6.86      2.31 o
  -6 -10  12        2.67        3.36      1.89 o
  -5 -10  12       62.22       57.65      5.31 o
  -4 -10  12       31.51       32.57      3.96 o
  -3 -10  12        3.83        4.01      1.35 o
  -2 -10  12       23.84       28.83      3.58 o
  -1 -10  12       23.69       22.14      3.24 o
   0 -10  12       23.88       24.64      3.51 o
   1 -10  12        1.77        2.56      1.60 o
   2 -10  12        2.38        2.07      1.22 o
   3 -10  12        4.38       11.35      2.56 o
  -8  -9  12        0.00        2.07      1.57 o
  -7  -9  12        3.09        2.28      1.41 o
  -6  -9  12        0.90        2.99      1.44 o
  -5  -9  12        4.10        7.35      2.20 o
  -4  -9  12        1.14        2.10      1.05 o
  -3  -9  12       34.04       35.95      3.85 o
  -2  -9  12        6.87        4.74      1.66 o
  -1  -9  12        3.00        3.28      1.42 o
   0  -9  12        4.07        6.27      1.97 o
   1  -9  12       17.74       13.04      2.65 o
   2  -9  12        0.10       -1.00      1.62 o
   3  -9  12        1.68        0.16      1.47 o
  -7  -8  12        0.27        2.03      1.43 o
  -6  -8  12        3.99        2.36      1.31 o
  -5  -8  12       44.03       41.85      4.08 o
  -4  -8  12        8.50        9.81      2.06 o
  -3  -8  12        0.40       -0.21      0.90 o
  -2  -8  12        5.85        7.05      1.84 o
  -1  -8  12      140.45      137.23      7.23 o
   0  -8  12        1.99       -0.25      1.11 o
   1  -8  12       11.72        4.78      1.52 o
   2  -8  12        1.92        1.74      1.05 o
   3  -8  12        1.42        0.25      1.25 o
  -8  -7  12        0.94        6.59      2.71 o
  -7  -7  12        0.08        6.96      6.50 o
  -6  -7  12       15.68       15.22      2.48 o
  -5  -7  12       15.47       19.32      2.64 o
  -4  -7  12        3.01        4.00      1.22 o
  -3  -7  12      157.80      171.66      7.45 o
  -2  -7  12        5.34        7.88      1.87 o
  -1  -7  12        4.26        4.80      1.49 o
   0  -7  12        2.37        0.83      0.99 o
   1  -7  12        1.75        1.59      1.08 o
   2  -7  12       36.89       40.05      4.70 o
   3  -7  12        2.78        1.56      1.32 o
   4  -7  12        5.02        8.19      2.71 o
  -8  -6  12        0.04        2.06      1.41 o
  -7  -6  12        0.37        2.38      2.24 o
  -6  -6  12        4.96        6.83      4.56 o
  -5  -6  12       22.31       18.17      2.64 o
  -4  -6  12        1.50        0.98      0.91 o
  -3  -6  12        0.22       -0.07      0.76 o
  -2  -6  12      106.83       96.95      5.43 o
  -1  -6  12       46.94       49.71      4.05 o
   0  -6  12        3.44        2.80      1.31 o
   1  -6  12       91.49       93.24      4.20 o
   2  -6  12       25.45       27.20      3.85 o
   3  -6  12       14.73        9.05      2.54 o
   4  -6  12        0.49        1.15      1.59 o
  -8  -5  12        0.19        0.60      1.54 o
  -7  -5  12       14.21       18.02      3.38 o
  -6  -5  12      150.90      169.93      9.21 o
  -5  -5  12       61.87       62.68      3.27 o
  -4  -5  12       58.81       56.33      3.07 o
  -3  -5  12        0.07        1.55      2.82 o
  -2  -5  12        4.20        8.02      1.76 o
  -1  -5  12        0.19       -0.29      1.04 o
   0  -5  12       61.72       55.21      3.28 o
   1  -5  12        1.01        1.11      0.56 o
   2  -5  12       17.45       19.23      3.35 o
   3  -5  12        2.11        1.58      1.92 o
  -9  -4  12        0.37       -1.18      2.19 o
  -8  -4  12        0.53       -0.84      1.67 o
  -7  -4  12        2.66        2.73      1.92 o
  -6  -4  12       17.23       17.63      3.11 o
  -5  -4  12       71.14       59.57      5.36 o
  -4  -4  12       61.37       67.10      3.13 o
  -3  -4  12        0.65       -0.08      0.92 o
  -2  -4  12        0.17        1.12      0.72 o
  -1  -4  12        8.85        9.53      1.15 o
   0  -4  12        0.76        0.37      0.59 o
   1  -4  12       81.62       70.82      2.93 o
   2  -4  12       55.67       53.22      5.35 o
   3  -4  12        8.48        7.76      2.46 o
  -9  -3  12        4.63       -2.57      2.57 o
  -8  -3  12        1.12        0.10      1.55 o
  -7  -3  12        5.34        5.40      1.66 o
  -6  -3  12       10.96        6.94      1.97 o
  -5  -3  12        8.07        6.48      1.78 o
  -4  -3  12       32.21       30.71      2.02 o
  -3  -3  12       12.23        8.60      1.25 o
  -2  -3  12        7.55        7.55      1.70 o
  -1  -3  12        0.00       -0.37      0.57 o
   0  -3  12        0.34        1.01      0.66 o
   1  -3  12        0.37        0.51      0.72 o
   2  -3  12       22.95       18.80      3.26 o
   3  -3  12       21.20       25.86      4.19 o
  -9  -2  12        0.27        0.38      1.43 o
  -8  -2  12        1.41       -0.92      1.62 o
  -7  -2  12        2.71        0.37      1.96 o
  -6  -2  12        0.02       -1.81      1.88 o
  -5  -2  12        2.20        0.42      1.62 o
  -4  -2  12       70.26       70.29      5.63 o
  -3  -2  12      118.99      138.09      4.13 o
  -2  -2  12       89.18       87.42      3.23 o
  -1  -2  12        0.71        0.52      0.62 o
   0  -2  12        1.59        1.81      0.68 o
   1  -2  12        0.56        0.94      0.78 o
   2  -2  12       16.70       16.22      2.05 o
   3  -2  12        6.59        3.59      1.94 o
  -9  -1  12       14.79       20.66      3.90 o
  -8  -1  12        1.59        3.24      1.92 o
  -7  -1  12        2.73        4.48      1.76 o
  -6  -1  12        0.02        3.00      1.49 o
  -5  -1  12       77.30       65.44      5.72 o
  -4  -1  12       12.78       13.05      1.87 o
  -3  -1  12       11.83       15.95      1.46 o
  -2  -1  12        0.72        0.87      0.56 o
  -1  -1  12        0.29        0.21      0.76 o
   0  -1  12        2.03        0.63      0.96 o
   1  -1  12        6.32        4.46      1.24 o
   2  -1  12        0.00       -0.06      0.83 o
   3  -1  12        7.95        4.96      2.24 o
  -8   0  12       19.89       23.46      2.73 o
  -7   0  12       21.78       24.82      3.88 o
  -6   0  12        6.26        8.74      2.41 o
  -5   0  12        3.70        4.18      1.67 o
  -4   0  12        0.58        0.64      0.85 o
  -3   0  12       33.84       30.50      1.98 o
  -2   0  12        0.73       -0.54      0.60 o
  -1   0  12        6.32        3.94      0.87 o
   0   0  12       32.81       33.94      2.79 o
   1   0  12        3.14        6.73      1.49 o
   2   0  12        1.04        1.59      1.55 o
  -8   1  12       28.23       24.49      2.88 o
  -7   1  12       18.50       21.09      3.69 o
  -6   1  12       36.87       40.64      4.81 o
  -5   1  12        0.29       -0.47      0.82 o
  -4   1  12        1.00        1.41      0.84 o
  -3   1  12        3.16        4.41      1.14 o
  -2   1  12        1.38        3.68      1.06 o
  -1   1  12       89.98      105.24      5.53 o
   0   1  12       50.67       51.25      3.53 o
   1   1  12        1.74        2.40      1.05 o
   2   1  12        0.45        2.30      1.17 o
   3   1  12        0.00       -1.30      1.56 o
  -8   2  12        0.06       -1.17      1.92 o
  -7   2  12        5.66        6.03      1.39 o
  -6   2  12        4.45        4.86      2.08 o
  -5   2  12        0.87       -0.91      0.97 o
  -4   2  12        0.00       -0.06      1.50 o
  -3   2  12        1.20        0.99      1.25 o
  -2   2  12       23.76       27.56      3.92 o
  -1   2  12       69.92       73.76      5.69 o
   0   2  12       10.40       10.94      1.81 o
   1   2  12        3.45        4.03      1.47 o
   2   2  12        0.00       -0.76      1.11 o
  -8   3  12        1.97        1.66      1.35 o
  -7   3  12        0.27        0.48      1.38 o
  -6   3  12       15.01       18.96      3.48 o
  -5   3  12        0.79       -1.25      1.25 o
  -4   3  12        2.38        2.33      1.63 o
  -3   3  12        0.09        2.32      1.89 o
  -2   3  12       16.53       13.64      2.89 o
  -1   3  12        0.55       -1.44      1.44 o
   0   3  12        4.98        4.43      1.90 o
   1   3  12        0.01       -0.99      0.99 o
  -8   4  12        1.33        1.84      1.25 o
  -7   4  12        6.23        9.56      2.46 o
  -6   4  12        0.54        0.56      1.30 o
  -5   4  12        0.41        0.51      1.53 o
  -4   4  12        1.13        0.21      1.26 o
  -3   4  12        1.68        0.57      1.46 o
  -2   4  12        2.07       -1.71      1.82 o
  -1   4  12        4.38        3.44      1.96 o
  -5 -12  13        1.97        2.49      1.80 o
  -4 -12  13        6.23        6.43      2.36 o
  -3 -12  13       14.27       16.90      3.13 o
  -2 -12  13       41.57       41.45      4.83 o
  -1 -12  13       55.95       65.19      5.91 o
   0 -12  13       13.71       16.57      3.18 o
   1 -12  13        0.10       -0.87      1.66 o
  -6 -11  13       11.09       11.74      2.85 o
  -5 -11  13        0.27        0.92      1.39 o
  -4 -11  13       26.52       24.97      3.78 o
  -3 -11  13        3.91        2.02      1.30 o
  -2 -11  13       69.19       70.44      5.86 o
  -1 -11  13        6.14        7.25      2.29 o
   0 -11  13        1.53        2.59      1.48 o
   1 -11  13       34.52       38.12      4.63 o
   2 -11  13       49.51       62.50      6.06 o
  -7 -10  13        4.56        9.20      2.51 o
  -6 -10  13        0.04        3.16      1.70 o
  -5 -10  13        9.20       12.00      2.47 o
  -4 -10  13        0.03       -1.82      1.82 o
  -3 -10  13        1.92        1.18      1.18 o
  -2 -10  13        5.89        5.10      1.60 o
  -1 -10  13       37.92       42.77      4.56 o
   0 -10  13       97.75      109.89      7.25 o
   1 -10  13       25.32       25.82      3.80 o
   2 -10  13        6.63        7.89      2.38 o
  -7  -9  13        6.98        6.67      1.92 o
  -6  -9  13       37.66       38.91      4.26 o
  -5  -9  13       15.44       16.12      2.82 o
  -4  -9  13        6.24        8.17      1.94 o
  -3  -9  13       13.34       13.25      2.42 o
  -2  -9  13        3.38        0.68      1.11 o
  -1  -9  13       17.17       20.34      3.20 o
   0  -9  13       17.49       12.77      2.66 o
   1  -9  13        0.23        0.05      1.02 o
   2  -9  13       16.74       18.03      3.03 o
  -7  -8  13        2.14       17.72      3.83 o
  -6  -8  13        3.35        2.04      1.17 o
  -5  -8  13        6.70        5.04      1.75 o
  -4  -8  13       10.73       10.17      2.08 o
  -3  -8  13        0.17        0.12      1.01 o
  -2  -8  13       65.37       72.85      5.31 o
  -1  -8  13       61.92       68.44      5.31 o
   0  -8  13        3.88        3.90      1.72 o
   1  -8  13        0.56        1.22      1.28 o
   2  -8  13        0.00        0.82      1.40 o
  -7  -7  13        1.31        6.96      2.93 o
  -6  -7  13       11.59       24.05      4.22 o
  -5  -7  13       16.08       18.90      5.39 o
  -4  -7  13       18.09       18.15      2.55 o
  -3  -7  13       10.42       10.06      2.12 o
  -2  -7  13       15.70       16.83      2.58 o
  -1  -7  13        9.86        7.48      1.96 o
   0  -7  13       22.05       24.14      3.25 o
   1  -7  13        3.04        4.61      4.70 o
   2  -7  13       13.54       16.53      3.33 o
   3  -7  13        3.00        3.51      2.26 o
  -7  -6  13        2.80        7.15      2.48 o
  -6  -6  13        0.01        3.19      2.08 o
  -5  -6  13        4.36       10.09      4.94 o
  -4  -6  13       13.35       20.39      5.32 o
  -3  -6  13       50.30       56.03      4.37 o
  -2  -6  13        9.23       12.36      2.85 o
  -1  -6  13        6.18        4.01      3.07 o
   0  -6  13       32.62       42.09      5.23 o
   1  -6  13        7.85        6.78      2.12 o
   2  -6  13        0.27        2.03      1.66 o
   3  -6  13       17.09       19.51      3.72 o
  -8  -5  13        0.15        1.10      1.70 o
  -7  -5  13        3.59        2.02      1.63 o
  -6  -5  13       14.30       15.01      3.07 o
  -5  -5  13       14.20       18.07      3.25 o
  -4  -5  13        0.21        0.93      0.64 o
  -3  -5  13        0.07        2.55      1.22 o
  -2  -5  13       36.72       38.10      2.65 o
  -1  -5  13       14.70       19.48      2.06 o
   0  -5  13       29.71       31.18      2.60 o
   1  -5  13        0.37        0.97      1.47 o
   2  -5  13        0.07        0.76      1.19 o
   3  -5  13        8.65       15.68      3.39 o
  -8  -4  13        6.01        1.21      1.53 o
  -7  -4  13       33.00       29.97      4.19 o
  -6  -4  13       16.82       16.93      3.13 o
  -5  -4  13        0.00       -1.43      1.43 o
  -4  -4  13       11.30        6.90      1.98 o
  -3  -4  13       16.54       19.16      1.83 o
  -2  -4  13        3.19        2.24      0.95 o
  -1  -4  13       27.89       29.60      1.98 o
   0  -4  13        0.53        1.30      0.91 o
   1  -4  13        3.22        3.13      1.68 o
   2  -4  13        6.64        4.67      2.10 o
  -8  -3  13        3.09       -1.98      1.99 o
  -7  -3  13       28.08       28.12      4.12 o
  -6  -3  13        1.76        1.27      1.38 o
  -5  -3  13        2.22        0.91      1.36 o
  -4  -3  13        1.89        0.13      1.49 o
  -3  -3  13      117.29      104.68      5.36 o
  -2  -3  13        0.19        3.53      1.12 o
  -1  -3  13        3.43        5.14      0.91 o
   0  -3  13       11.26        7.92      1.13 o
   1  -3  13        3.04        2.86      1.07 o
   2  -3  13        0.08        1.38      1.48 o
  -8  -2  13        0.59        1.02      1.51 o
  -7  -2  13        8.87       10.74      2.63 o
  -6  -2  13        2.97        1.14      1.39 o
  -5  -2  13        0.10       -1.60      1.70 o
  -4  -2  13       14.11       16.00      2.98 o
  -3  -2  13       35.18       41.27      2.39 o
  -2  -2  13        2.53        1.92      0.75 o
  -1  -2  13        0.04        0.31      0.56 o
   0  -2  13        3.72        1.69      0.85 o
   1  -2  13        6.66        7.69      1.49 o
   2  -2  13        9.07       13.57      3.25 o
  -8  -1  13        0.66        2.60      1.82 o
  -7  -1  13        4.73        3.13      2.00 o
  -6  -1  13        0.00       -0.01      1.30 o
  -5  -1  13        0.79        1.71      1.66 o
  -4  -1  13      104.74       95.42      6.19 o
  -3  -1  13       16.06        8.83      1.60 o
  -2  -1  13        0.90       -0.68      0.68 o
  -1  -1  13        3.29        3.49      0.81 o
   0  -1  13        4.93        3.26      1.05 o
   1  -1  13        1.57        4.43      1.27 o
   2  -1  13        3.29        8.13      2.53 o
  -8   0  13        0.27        2.33      1.97 o
  -7   0  13       28.12       32.27      4.62 o
  -6   0  13        7.14        8.71      2.35 o
  -5   0  13        2.10        3.46      1.99 o
  -4   0  13        0.12        0.11      0.90 o
  -3   0  13        0.33        0.66      0.79 o
  -2   0  13        0.20        0.50      0.81 o
  -1   0  13       11.68       16.99      2.05 o
   0   0  13        7.39        6.60      2.18 o
   1   0  13        4.31        3.63      1.37 o
   2   0  13        0.84        0.07      1.10 o
  -8   1  13        0.53       -1.48      1.64 o
  -7   1  13       41.09       47.23      5.64 o
  -6   1  13        2.82        6.65      2.17 o
  -5   1  13        0.04       -0.14      0.90 o
  -4   1  13        0.08       -0.62      1.11 o
  -3   1  13        0.66       -0.45      0.97 o
  -2   1  13        0.13        2.89      1.46 o
  -1   1  13        0.72        6.45      2.24 o
   0   1  13       29.06       31.84      2.95 o
   1   1  13        3.92        3.85      1.30 o
   2   1  13        1.87       -0.78      1.34 o
  -8   2  13        2.09        5.66      2.19 o
  -7   2  13       38.42       46.97      5.23 o
  -5   2  13        0.25        1.23      1.51 o
  -4   2  13        0.95       -1.17      1.17 o
  -3   2  13       16.32       25.04      3.92 o
  -2   2  13        7.39        7.45      2.58 o
  -1   2  13        5.41        6.80      2.40 o
   0   2  13       13.67       10.64      2.80 o
   1   2  13        5.29        3.55      1.33 o
  -8   3  13        0.24       -0.05      1.37 o
  -7   3  13       18.28       15.40      3.00 o
  -5   3  13        0.09        1.25      1.50 o
  -4   3  13       31.13       36.45      4.80 o
  -3   3  13        0.13        1.79      2.06 o
  -2   3  13        0.82        0.19      1.44 o
  -4 -12  14        1.00       -0.92      1.35 o
  -3 -12  14        0.79        1.78      1.59 o
  -2 -12  14        0.00        0.02      1.41 o
  -1 -12  14       22.20       33.25      4.46 o
  -6 -11  14       13.40       12.49      2.86 o
  -5 -11  14       12.32       10.46      2.49 o
  -4 -11  14        3.00        4.37      1.88 o
  -3 -11  14        5.88        7.05      2.08 o
  -2 -11  14        0.39       -0.35      1.22 o
  -1 -11  14        1.95        5.68      2.09 o
   0 -11  14       11.47       11.01      2.72 o
   1 -11  14       14.90       14.63      3.14 o
  -6 -10  14       25.06       25.70      3.75 o
  -5 -10  14        7.92        8.27      2.29 o
  -4 -10  14        5.17        3.76      1.60 o
  -3 -10  14        3.65        3.82      1.76 o
  -2 -10  14        0.00        0.66      1.14 o
  -1 -10  14        5.85        6.70      2.10 o
   0 -10  14       59.99       61.16      5.65 o
   1 -10  14       27.22       22.17      3.61 o
  -5  -9  14        1.30        2.15      1.39 o
  -4  -9  14       12.91       11.39      2.26 o
  -3  -9  14        0.07       -0.26      1.22 o
  -2  -9  14       25.33       27.18      3.62 o
  -1  -9  14       20.60       30.84      3.87 o
   0  -9  14       31.65       27.98      3.90 o
   1  -9  14       20.76       23.40      3.58 o
  -6  -8  14       19.51       30.17      4.65 o
  -5  -8  14        2.13        0.79      1.00 o
  -4  -8  14        2.38        0.61      0.97 o
  -3  -8  14       29.99       26.48      3.33 o
  -2  -8  14       12.33       10.81      2.47 o
  -1  -8  14        4.90        5.75      1.95 o
   0  -8  14        2.46        1.94      1.17 o
   1  -8  14        0.00        0.22      1.26 o
  -6  -7  14       15.35       28.83      4.56 o
  -5  -7  14        2.21       17.57      3.59 o
  -4  -7  14        6.26       17.32      6.57 o
  -3  -7  14      148.33      174.05     10.56 o
  -2  -7  14        0.70        4.63      2.54 o
  -1  -7  14        0.67        4.11      3.88 o
   0  -7  14        0.12        1.14      2.76 o
   1  -7  14        0.00        2.17      1.70 o
   2  -7  14        7.14        6.04      2.16 o
  -7  -6  14        0.20        3.03      2.08 o
  -6  -6  14        0.23        0.79      1.57 o
  -5  -6  14        0.04        5.43      2.39 o
  -4  -6  14        1.28        4.66      2.50 o
  -3  -6  14        1.56        2.24      3.77 o
  -2  -6  14        1.94        2.56      1.49 o
  -1  -6  14        1.83        1.57      3.35 o
   0  -6  14        6.11        6.61      1.44 o
   1  -6  14       19.78       24.44      3.82 o
   2  -6  14        0.00        1.91      1.69 o
  -7  -5  14        2.93        3.36      1.87 o
  -6  -5  14        1.09       -1.80      1.87 o
  -5  -5  14        2.04        1.00      1.41 o
  -4  -5  14        5.31        6.54      2.14 o
  -3  -5  14        5.72        9.43      2.49 o
  -2  -5  14        2.76        1.20      1.24 o
  -1  -5  14       22.66       27.21      2.54 o
   0  -5  14       44.01       43.47      3.17 o
   1  -5  14        4.36       10.62      2.79 o
   2  -5  14        0.48       -1.06      1.26 o
  -7  -4  14        1.98        0.19      1.61 o
  -6  -4  14       18.73       14.02      3.02 o
  -5  -4  14        0.00       -1.92      1.92 o
  -4  -4  14        0.18       -0.98      1.66 o
  -3  -4  14        3.48        4.32      1.19 o
  -2  -4  14        2.42        4.13      1.48 o
  -1  -4  14        3.11        3.46      1.27 o
   0  -4  14        0.67       -0.24      0.74 o
   1  -4  14        0.38        1.79      1.87 o
   2  -4  14        0.00        4.36      2.02 o
  -7  -3  14       12.66        5.60      2.05 o
  -6  -3  14        4.75        0.80      1.29 o
  -5  -3  14        0.84        0.60      1.72 o
  -4  -3  14       12.74       14.92      2.85 o
  -3  -3  14       18.41       16.80      1.91 o
  -2  -3  14        6.25        4.80      0.97 o
  -1  -3  14        3.36        3.28      0.95 o
   0  -3  14       13.62       17.96      2.10 o
   1  -3  14        0.44       -0.72      1.23 o
  -7  -2  14        1.04        2.94      1.64 o
  -6  -2  14        8.09       12.23      3.02 o
  -5  -2  14        0.00        1.36      1.76 o
  -4  -2  14       55.15       44.90      5.00 o
  -3  -2  14       36.40       37.94      3.09 o
  -2  -2  14        0.13       -0.16      0.62 o
  -1  -2  14        0.20        1.09      0.62 o
   0  -2  14        3.64        5.87      1.45 o
   1  -2  14        4.25        4.14      2.07 o
  -6  -1  14        2.21        6.48      2.40 o
  -5  -1  14        6.98       12.00      2.87 o
  -4  -1  14        9.15       10.67      1.87 o
  -3  -1  14        6.13        6.60      1.50 o
  -2  -1  14        1.19        2.32      0.95 o
  -1  -1  14        2.62        1.80      1.31 o
   0  -1  14        0.03        1.32      0.96 o
   1  -1  14        0.02        1.14      0.95 o
  -6   0  14       15.25       13.61      3.01 o
  -5   0  14        0.02       -0.74      1.49 o
  -4   0  14        8.61        6.11      1.53 o
  -3   0  14        2.09        1.41      0.88 o
  -2   0  14        6.58        4.98      1.52 o
  -1   0  14        0.00        0.35      1.53 o
   0   0  14        3.39        4.36      1.32 o
   1   0  14        0.22        1.36      1.15 o
  -5   1  14        2.05        0.84      0.97 o
  -4   1  14        0.02       -1.06      1.06 o
  -3   1  14       10.40       16.99      3.37 o
  -2   1  14       27.99       34.37      4.49 o
  -1   1  14        1.02        3.38      1.91 o
   0   1  14        0.04        0.00      1.39 o
  -5 -11  15        4.10        1.63      1.43 o
  -4 -11  15        0.83        2.74      1.72 o
  -3 -11  15        1.57        0.54      1.39 o
  -2 -11  15        0.37        0.39      1.14 o
  -1 -11  15        9.85        8.09      2.37 o
  -5 -10  15       11.48       12.48      2.59 o
  -4 -10  15        1.14        3.70      1.81 o
  -3 -10  15        6.29        7.88      2.19 o
  -2 -10  15        0.47        0.83      1.42 o
  -1 -10  15        0.03        0.51      1.38 o
   0 -10  15        0.01        1.72      1.33 o
  -4  -9  15        0.38        0.02      1.11 o
  -3  -9  15        0.03        0.79      1.26 o
  -2  -9  15        2.54        2.97      1.49 o
  -1  -9  15        0.13        1.30      1.23 o
   0  -9  15        6.12        3.88      1.66 o
  -5  -8  15        0.09        7.03      3.06 o
  -4  -8  15       27.52       40.65      5.12 o
  -3  -8  15       37.00       55.22      9.12 o
  -2  -8  15       50.31       48.63      6.72 o
  -1  -8  15        5.25        7.71      1.61 o
   0  -8  15        5.85        5.27      1.45 o
  -5  -7  15        0.03        9.15      3.11 o
  -4  -7  15        0.02        5.89      2.88 o
  -3  -7  15        8.26       19.76      3.93 o
  -2  -7  15       29.08       27.05      2.53 o
  -1  -7  15        4.35        5.97      1.88 o
   0  -7  15        7.26        8.33      2.24 o
  -6  -6  15       14.56       16.71      3.49 o
  -5  -6  15        1.77        4.43      2.24 o
  -4  -6  15        3.51        3.44      1.99 o
  -3  -6  15        2.15        1.57      1.64 o
  -2  -6  15       12.07       19.33      3.41 o
  -1  -6  15        4.95        5.43      1.39 o
   0  -6  15       17.42       17.66      3.29 o
   1  -6  15        0.09       -1.00      1.27 o
  -6  -5  15        3.99        1.96      1.41 o
  -5  -5  15        0.15       -0.13      1.69 o
  -4  -5  15       12.07        9.85      2.52 o
  -3  -5  15        6.14        6.09      2.20 o
  -2  -5  15       12.21       16.23      2.05 o
  -1  -5  15        2.60        0.42      0.99 o
   0  -5  15        0.60       -0.35      1.50 o
   1  -5  15        4.49        3.98      2.10 o
  -6  -4  15        2.47       -0.43      1.76 o
  -5  -4  15        4.09        3.44      1.59 o
  -4  -4  15        2.64       -1.35      1.81 o
  -3  -4  15       30.09       32.37      2.81 o
  -2  -4  15        2.00        2.41      1.62 o
  -1  -4  15       34.61       40.55      2.58 o
   0  -4  15        2.30        5.11      2.19 o
   1  -4  15        0.41       -0.13      1.63 o
  -6  -3  15        0.82       -2.25      2.25 o
  -5  -3  15        1.66       -0.49      1.80 o
  -4  -3  15        0.37        1.01      1.24 o
  -3  -3  15        3.19        4.10      1.90 o
  -2  -3  15        0.86        1.21      0.74 o
  -1  -3  15        1.06        1.66      1.69 o
   0  -3  15        1.09        0.35      1.32 o
  -5  -2  15       49.61       46.50      5.43 o
  -4  -2  15       27.36       28.29      4.30 o
  -3  -2  15       30.40       26.36      3.61 o
  -2  -2  15        1.93        1.58      0.94 o
  -1  -2  15        5.12        4.89      2.02 o
   0  -2  15        0.15        1.28      1.09 o
  -5  -1  15        3.81        4.22      2.18 o
  -4  -1  15       33.48       34.94      3.22 o
  -3  -1  15        1.28        0.56      0.96 o
  -2  -1  15        2.50        2.38      0.92 o
  -1  -1  15        5.41        5.57      2.12 o
   0  -1  15        0.20        0.87      0.93 o
  -4   0  15        0.19        0.22      1.15 o
  -3   0  15        0.02        0.08      0.96 o
  -2   0  15        5.55        3.79      1.99 o
  -1   0  15        9.21       11.08      2.94 o
  -4 -11  16        0.16        0.89      1.31 o
  -3 -11  16        0.30       -1.27      1.51 o
  -2 -11  16        1.09       -0.13      1.13 o
  -3 -10  16       15.03       20.51      3.31 o
  -2 -10  16        0.41        0.55      1.29 o
  -1 -10  16       22.51       18.00      3.46 o
  -3  -9  16        0.57       17.56      3.66 o
  -2  -9  16       17.42       22.49      6.08 o
  -1  -9  16        0.35        5.64      6.37 o
  -3  -8  16       34.15       49.57      5.63 o
  -2  -8  16        3.52        9.64      2.93 o
  -1  -8  16       10.96       13.30      2.08 o
  -4  -7  16       16.03       24.42      4.08 o
  -3  -7  16       30.83       43.33      5.07 o
  -2  -7  16       20.45       23.30      3.69 o
  -1  -7  16       16.93       15.77      2.18 o
  -4  -6  16        0.10       -2.09      2.09 o
  -3  -6  16       23.37       27.66      3.91 o
  -2  -6  16       13.79       14.63      2.12 o
  -1  -6  16        0.24       -0.82      1.53 o
  -4  -5  16        7.30        5.20      1.99 o
  -3  -5  16       12.39       18.61      3.32 o
  -2  -5  16        6.37        5.15      1.33 o
  -1  -5  16       14.87       17.51      3.30 o
  -4  -4  16        9.01        4.38      1.48 o
  -3  -4  16        5.07        4.25      2.05 o
  -2  -4  16        0.35        1.55      1.47 o
  -1  -4  16        8.64       12.38      2.85 o
  -4  -3  16       17.61       15.69      3.26 o
  -3  -3  16        6.79        4.37      2.04 o
  -2  -3  16        1.04        1.49      1.05 o
  -4  -2  16        1.83        1.52      1.57 o
  -3  -2  16        1.09        0.67      1.02 o
  -2  -2  16        0.29        2.15      1.52 o
  -1  -2  16        2.34        1.06      1.32 o
  -3  -1  16        2.72        0.46      1.29 o
  -2  -8  17        6.05       12.75      3.08 o
  -2  -7  17        2.46        0.75      1.07 o
  -3  -6  17        7.61        6.90      2.20 o
  -2  -6  17       10.08        7.82      1.61 o
  -3  -5  17        2.43        0.46      1.90 o
  -3  -4  17        0.46        1.63      1.84 o
 
